# Supplementary material for: Genetic Architecture of Trans-Laminar Cribrosa Pressure Difference and Primary Open-Angle Glaucoma
Source: Invest Ophthalmol Vis Sci. 2026 Apr 22;67(4):51. doi: 10.1167/iovs.67.4.51 (PMC13107994; doi:10.1167/iovs.67.4.51)
Supplement: Supplement 2 [file iovs-67-4-51_s002.xlsx]

## Sheet: TOC
Supplementary Table
Supplementary Table S1. List of IOP-related medications.
Supplementary Table S2. List of IOP-related operations.
Supplementary Table S3. Information on retinal eQTL data used in colocalization analysis.
Supplementary Table S4. Characteristics of study participants in the TLCPD discovery set.
Supplementary Table S5. Operating points of TLCPD in discriminating glaucoma based on ROC analysis.
Supplementary Table S6. Summary statistics of the 77 lead variants identified in the TLCPD GWAS.
Supplementary Table S7. Two-stage TLCPD GWAS results for 10 randomly divided data sets.
Supplementary Table S8. Previously reported IOP GWAS significant loci from the GWAS catalog.
Supplementary Table S9. eQTL associations of lead variants in 12 previously unreported loci in the TLCPD GWAS from the GTEx (P < 5e-08).
Supplementary Table S10. Association between retinal cell types and TLCPD GWAS, POAG GWAS, and IOP GWAS.
Supplementary Table S11. Colocalization between GWAS results and eQTL in multiple tissues.
Supplementary Table S12. Cell enrichment analysis using DEPICT for TLCPD-associated loci.
Supplementary Table S13. Physiological system enrichment analysis using DEPICT for TLCPD-associated loci.
Supplementary Table S14. Tissue enrichment analysis of TLCPD-associated loci using DEPICT.
Supplementary Table S15. Baseline characteristics of participants according to the PRS categories for TLCPD.
Supplementary Table S16. Summary statistics for 196 significant PheWAS results of the TLCPD PRS.

## Sheet: Table S1
Table S1. List of IOP-related medications.
Code	Medication
1140853234	adrenaline cream
1140853558	physostigmine+pilocarpine 0.25%+2% eye drops
1140853676	opulets sodium chloride single-use eye drops 0.5ml
1140855442	adrenaline+atropine compound spray
1140856568	acetazolamide [ep] 250mg tablets
1140858392	sodium chloride+glucose tablet
1140860034	omnopon scopolamine injection
1140860336	timolol maleate+co-amilozide 10mg/2.5mg/25mg tablet
1140860340	timolol maleate+bendrofluazide 10mg/2.5mg tablet
1140860342	timolol maleate+bendrofluazide 20mg/5mg tablet
1140860954	isosorbide mononitrate
1140861008	isosorbide dinitrate
1140862290	adrenaline product
1140862294	adrenaline acid tartrate 280micrograms inhaler
1140865234	sodium chloride 0.9% nose drops
1140865260	sodium chloride 0.9% topical solution
1140867712	tofranil 10mg tablet
1140869452	carbachol
1140874816	dexamethasone
1140874822	decadron 500micrograms tablet
1140875808	metipranolol
1140875816	pilocarpine
1140875840	timolol 0.25% eye drops
1140875852	tropicamide
1140875868	acetazolamide
1140875934	apraclonidine
1140876652	sodium chloride product
1140877980	minims tropicamide 0.5% single-use eye drops
1140877984	mydriacyl 0.5% eye drops
1140877994	minims metipranolol 0.1% single-use eye drops
1140878020	isopto carpine 0.5% eye drops
1140878092	minims pilocarpine nitrate 1% single-use eye drops
1140878180	hypromellose+phenylephrine
1140879630	imipramine
1140879758	betaxolol
1140879822	carteolol
1140879826	levobunolol
1140879844	phenylephrine
1140879848	phenylephrine eye drops
1140879866	timolol
1140881864	guanethidine monosulphate+adrenaline 0.25%/0.05% eye drops
1140881890	betoptic 0.5% eye drops
1140882718	maxitrol eye drops
1140882722	maxidex eye drops
1140883474	adrenaline eye drops
1140883530	dipivefrine
1140883566	demecarium
1140883574	ecothiopate
1140888376	sodium chloride eye drops
1140888760	isdn - isosorbide dinitrate
1140888762	ismn - isosorbide mononitrate
1140888766	nacl - sodium chloride
1140888770	epinephrine
1140909420	phospholine iodide 0.03% eye drops
1140909816	trihexyphenidyl
1140910488	butylscopolamine bromide
1140910490	scopolamine butylbromide
1140910492	scopolamine
1140910512	ismo - isosorbide mononitrate
1140913292	synalar 1:10 cream
1140916342	beta-blocker
1140917478	salagen 5mg tablet
1140921818	iopidine ophthalmic 0.5% intra-ocular solution
1140922714	dorzolamide
1140922718	trusopt 2% ophthalmic solution
1141146188	latanoprost
1141146198	xalatan 0.005% eye drops
1141150750	brimonidine tartrate
1141150754	alphagan 0.2% eye drops
1141157254	isosorbide mononitrate product
1141162532	minims dexamethasone na phosphate 0.1% s-d eye drops
1141164044	isosorbide mononitrate+aspirin
1141167174	tramazoline hydrochloride+dexamethasone isonicotinate
1141169516	dorzolamide+timolol
1141169520	cosopt 2%/0.5% eye drops
1141169844	dexamethasone+hypromellose 0.1%/0.5% eye drops
1141174548	dexamethasone+tobramycin
1141176284	brinzolamide
1141176288	azopt 10mg/ml eye drops
1141179914	bimatoprost
1141179920	lumigan 0.3mg/ml eye drops
1141182610	fluocinolone acetonide+clioquinol 0.025%/3% cream
1141182664	fluocinolone acetonide+clioquinol 0.025%/3% ointment
1141182666	fluocinolone acetonide+neomycin sulphate 0.025%/0.5% cream
1141182668	fluocinolone acetonide+neomycin sulphate 0.025%/0.5% oint
1141184722	latanoprost+timolol
1141184726	xalacom 0.005%/0.5% eye drops
1141185316	travoprost
1141185326	travatan 40micrograms/ml eye drops
1141190854	epinephrine eye drops
1141194808	timolol maleate+bendroflumethiazide 10mg/2.5mg tablet
2018961142	sodium chloride
Abbreviations: IOP, intraocular pressure.

## Sheet: Table S2
Table S2. List of IOP-related operations.
OPCS code	OPCS operation
101	Exenteration of orbit, not elsewhere classified
102	Repair of socket
103	Removal of eyeball
104	Evisceration of contents of eyeball
107	Extirpation of lesion of eye or orbit, not elsewhere classified
108	Orbital implant
108.1	Orbital implant : insertion or removal of implant
108.2	Orbital implant : re-insertion
140	Keratotomy
142	Excision and destruction of lesion of cornea
143	Removal of foreign body in anterior eye
143.1	Removal of foreign body in anterior eye : magnetic extraction
144	Suture of cornea
145	Keratorplasty
145.1	Keratorplasty : lamellar graft
145.2	Keratorplasty : whole thickness graft
145.3	Keratorplasty : refractive keratopiasty
145.4	Keratorplasty : keratoprosthetic implant
149	Other operation on cornea
149.1	Other operation on cornea : biopsy
149.2	Other operation on cornea : tattooing
150	Iridotomy
150.1	Iridotomy : iridodialysis
150.2	Iridotomy : iridosclerotomy
150.3	Iridotomy : removal of foreign body
150.4	Iridotomy : transfixation
151	Iridectomy
151.2	Iridectomy : for glaucoma
151.3	Iridectomy : optical
151.4	Iridectomy : partial iridocyclectomy
151.7	Iridectomy : bilateral
153	Iridoplasty and filtering operations
155	Other operations on iris
155.1	Other operations on iris : excision of lesion
155.2	Other operations on iris : stretching, iridotasis
156	Cyclodialysis
157	Destruction of ciliary body
157.3	Destruction of ciliary body : goniotomy
157.4	Destruction of ciliary body : trabeculectomy
158	Other operations on anterior chamber
158.1	Other operations on anterior chamber : paracentesis
158.2	Other operations on anterior chamber : injection
159	Other operation on iris and ciliary body
159.1	Other operation on iris and ciliary body : biopsy
159.2	Other operation on iris and ciliary body : excision of prolapsed iris
161	Sclerectomy, not elsewhere classified
162	Corneo-scleral trephine and sclerotomy
163	Buckling procedure for retinal reattachment, not elsewhere classified
163.1	Buckling procedure for retinal reattachment, not elsewhere classified : overlay, suture, scleroplast
163.2	Buckling procedure for retinal reattachment, not elsewhere classified : scleral imbrication, bucklin
163.5	Buckling procedure for retinal reattachment, not elsewhere classified : resection of sclera, cerclag
163.7	Buckling procedure for retinal reattachment, not elsewhere classified : with graft or implant
164	Other operations on sclera
164.1	Other operations on sclera : drainage of subretinal fluid release of vitreous traction
164.2	Other operations on sclera : suture of wound or injury
164.3	Other operations on sclera : repair of staphyloma
164.4	Other operations on sclera : scleroplasty
165	Elevation of choroid
166	Coagulation of retina or lesion
166.1	Coagulation of retina or lesion : photo-coagulation (light)
166.2	Coagulation of retina or lesion : chemical diathermy, electrocoagulation
166.3	Coagulation of retina or lesion : cryotherapy probe
167	Extraction of foreign body from eye, not classified elsewhere
167.1	Extraction of foreign body from eye, not classified elsewhere : magnetic extraction
168	Operations on vitreous segment
168.1	Operations on vitreous segment : aspiration
168.2	Operations on vitreous segment : replacement
169	Other operations on retina, or choroid
169.1	Other operations on retina, or choroid : biopsy of retina or choroid.
C01.1	Exenteration of orbit
C01.2	Enucleation of eye
C01.3	Evisceration of eye
C01.8	Other specified excision of eye
C01.9	Unspecified excision of eye
C44.1	Hydrogel prosthetic keratoplasty
C44.2	Laser in situ keratomileusis
C44.3	Endothelial graft to cornea
C44.4	Photorefractive keratectomy
C44.5	Laser subepithelial keratomileusis
C45.1	Superficial keratectomy
C45.2	Excision of lesion of cornea NEC
C45.3	Cauterisation of lesion of cornea
C45.4	Cryotherapy to lesion of cornea
C45.5	Radiotherapy to lesion of cornea
C45.6	Destruction of lesion of cornea NEC
C45.7	Debridement of lesion of cornea
C45.8	Other specified extirpation of lesion of cornea
C45.9	Unspecified extirpation of lesion of cornea
C46.1	Refractive keratoplasty
C46.2	Lamellar graft to cornea NEC
C46.3	Penetrating graft to cornea
C46.4	Insertion of prosthesis into cornea
C46.5	Deep lamellar graft to cornea
C46.6	Amniotic membrane graft to cornea
C46.7	Transplant of corneal limbal cells
C46.8	Other specified plastic operations on cornea
C46.9	Unspecified plastic operations on cornea
C47.1	Suture of cornea
C47.2	Adjustment to suture of cornea
C47.3	Removal of suture from cornea
C47.4	Gluing of cornea
C47.8	Other specified closure of cornea
C47.9	Unspecified closure of cornea
C48.1	Surgical removal of foreign body from cornea
C48.2	Magnetic extraction of foreign body from cornea
C48.8	Other specified removal of foreign body from cornea
C48.9	Unspecified removal of foreign body from cornea
C49.1	Section of cornea
C49.2	Trephine of cornea
C49.3	Radial keratotomy
C49.8	Other specified incision of cornea
C49.9	Unspecified incision of cornea
C51.1	Biopsy of lesion of cornea
C51.2	Chelation of cornea
C51.3	Exploration of cornea
C51.4	Tattooing of cornea
C51.5	Placement of therapeutic contact lens on to cornea
C52.1	Deep sclerectomy with spacer
C52.2	Deep sclerectomy without spacer
C52.8	Other specified excision of sclera
C52.9	Unspecified excision of sclera
C53.1	Punch resection of sclera
C53.2	Excision of lesion of sclera NEC
C53.3	Cauterisation of lesion of sclera
C53.4	Destruction of lesion of sclera NEC
C53.8	Other specified extirpation of lesion of sclera
C53.9	Unspecified extirpation of lesion of sclera
C54.1	Overlay scleroplasty
C54.2	Imbrication of sclera
C54.3	Buckling of sclera and implant HFQ
C54.4	Buckling of sclera and local or encircling explant HFQ
C54.5	Buckling of sclera NEC
C54.6	Removal of implant or explant from sclera
C54.7	Maintenance of implant or explant in sclera
C54.8	Other specified buckling operations for attachment of retina
C54.9	Unspecified buckling operations for attachment of retina
C55.1	Drainage of lesion of sclera
C55.2	Corneoscleral trephine
C55.3	Drainage of subretinal fluid through sclera
C55.4	Expansion of sclera
C55.8	Other specified incision of sclera
C55.9	Unspecified incision of sclera
C57.1	Biopsy of lesion of sclera
C57.2	Repair of sclera
C57.3	Graft to sclera
C57.4	Suture of sclera
C57.8	Other specified other operations on sclera
C57.9	Unspecified other operations on sclera
C59.1	Iridocyclectomy
C59.2	Surgical iridectomy
C59.8	Other specified excision of iris
C59.9	Unspecified excision of iris
C60.1	Trabeculectomy
C60.2	Inclusion of iris
C60.3	Fixation of iris
C60.4	Iridoplasty NEC
C60.5	Insertion of tube into anterior chamber of eye to assist drainage of aqueous humour
C60.6	Viscocanulostomy
C60.8	Other specified filtering operations on iris
C60.9	Unspecified filtering operations on iris
C61.1	Laser trabeculoplasty
C61.2	Trabeculotomy
C61.3	Goniotomy
C61.4	Goniopuncture
C61.5	Viscogonioplasty
C61.8	Other specified other operations on trabecular meshwork of eye
C61.9	Unspecified other operations on trabecular meshwork of eye
C62.1	Iridosclerotomy
C62.2	Surgical iridotomy
C62.3	Laser iridotomy
C62.4	Correction iridodialysis NEC
C62.8	Other specified incision of iris
C62.9	Unspecified incision of iris
C64.1	Excision of prolapsed iris
C64.2	Excision of lesion of iris
C64.3	Destruction of lesion of iris
C64.4	Biopsy of lesion of iris
C64.5	Removal of foreign body from iris
C64.6	Stretching of iris
C64.7	Insertion of iris hooks
C64.8	Other specified other operations on iris
C64.9	Unspecified other operations on iris
C65.1	Needling of bleb
C65.2	Injection of bleb
C65.3	Revision of bleb NEC
C65.4	Removal of releasable suture following glaucoma surgery
C65.5	Laser suture lysis following glaucoma surgery
C65.8	Other specified operations following glaucoma surgery
C65.9	Unspecified operations following glaucoma surgery
C66.1	Excision of ciliary body
C66.2	Cauterisation of ciliary body
C66.3	Cryotherapy to ciliary body
C66.4	Laser photocoagulation of ciliary body
C66.5	Destruction of ciliary body NEC
C66.8	Other specified extirpation of ciliary body
C66.9	Unspecified extirpation of ciliary body
C67.1	Separation of ciliary body
C67.8	Other specified other operations on ciliary body
C67.9	Unspecified other operations on ciliary body
C69.1	Reformation of anterior chamber of eye
C69.2	Paracentesis of anterior chamber of eye
C69.3	Injection into anterior chamber of eye
C69.4	Irrigation of anterior chamber of eye
C69.8	Other specified other operations on anterior chamber of eye
C69.9	Unspecified other operations on anterior chamber of eye
C79.1	Vitrectomy using anterior approach
C79.2	Vitrectomy using pars plana approach
C79.3	Injection of vitreous substitute into vitreous body NEC
C79.5	Internal tamponade of retina using gas
C79.6	Internal tamponade of retina using liquid
C80.1	Peel of epiretinal fibroglial membrane
C80.2	Peel of internal limiting membrane
C80.3	Delamination of epiretinal fibrovascular membrane
C80.4	Segmentation of epiretinal fibrovascular membrane
C80.5	Removal of subretinal vascular membrane
C80.6	Removal of subretinal membrane NEC
C80.8	Other specified operations on retinal membrane
C80.9	Unspecified operations on retinal membrane
C81.1	Xenon photocoagulation of retina for detachment
C81.2	Laser photocoagulation of retina for detachment
C81.8	Other specified photocoagulation of retina for detachment
C81.9	Unspecified photocoagulation of retina for detachment
C82.1	Cauterisation of lesion of retina
C82.2	Cryotherapy to lesion of retina
C82.3	External beam radiotherapy to lesion of retina
C82.4	Plaque radiotherapy to lesion of retina
C82.5	Panretinal laser photocoagulation to lesion of retina
C82.6	Laser photocoagulation to lesion of retina NEC
C82.8	Other specified destruction of lesion of retina
C82.9	Unspecified destruction of lesion of retina
C83.1	Pigment epithelium translocation of retina
C83.2	Macular translocation three hundred and sixty degrees
C83.3	Limited macular translocation
C83.8	Other specified translocation of retina
C83.9	Unspecified translocation of retina
C84.1	Epiretinal dissection
C84.2	Excision of lesion of retina NEC
C84.3	Biopsy of lesion of retina
C84.4	Retinal vascular sheathotomy
C84.5	Drainage of subretinal fluid through retina
C84.6	Retinotomy NEC
C84.8	Other specified other operations on retina
C84.9	Unspecified other operations on retina
C85.1	Retinopexy using cryotherapy
C85.2	Retinopexy using diathermy
C85.3	Retinopexy using mechanical tacks
C85.4	Retinopexy using tissue adhesive
C85.5	Retinopexy NEC
C85.8	Other specified fixation of retina
C85.9	Unspecified fixation of retina
C86.1	Biopsy of lesion of eye NEC
C86.2	Repair of globe
C86.3	Suture of eye NEC
C86.4	Removal of foreign body from eye NEC
C86.5	Fluorescein angiography of eye
C86.6	Examination of eye under anaesthetic
C86.7	Injection of therapeutic substance around the eye
C86.8	Other specified other operations on eye
C86.9	Unspecified other operations on eye
C88.1	Transpupillary thermotherapy to subretinal lesion
C88.2	Photodynamic therapy to subretinal lesion
C88.8	Other specified destruction of subretinal lesion
C88.9	Unspecified destruction of subretinal lesion
C89.1	Insertion of sustained release device into posterior segment of eye
C89.2	Injection of steroid into posterior segment of eye
C89.3	Injection of therapeutic substance into posterior segment of eye NEC
C89.8	Other specified operations on posterior segment of eye
C89.9	Unspecified operations on posterior segment of eye
Abbreviations: IOP, intraocular pressure.

## Sheet: Table S3
Table S3. Information on retinal eQTL data used in colocalization analysis.
	Ratnapriya et al. (2019)	Strunz et al. (2020)
Published date	2019.02	2020.09
Journal	Nat Genet	Plos Genet
Ancestry	European	European
Age (SD)	80.19 (9.96)	59.0 (15.3)	Regensburg
		69.2 (12.6)	Cologne
		74.2 (9.4)	Bethesda
Sample (after QC)	517 (453)	161 (143)	Regensburg
		78 (74)	Cologne
		105 (94)	Bethesda
Sequencing platform	Illumina HiSeq 2500	Illumina HiSeq
Library	TruSeq® Stranded mRNA Library Preparation Kit	NEXTFLEX Rapid Directional RNA-Seq Library Prep Kit	Regensburg
		TruSeq® Stranded mRNA Library Preparation Kit	Cologne, Bethesda
Genotype	UM_HUNT_Biobank v1.0 chip	Custom HumanCoreExome BeadChip	Regensburg
		Infinium ImniExpress-24 v1.2 BeadChip	Cologne
		UM_HUNT_Biobank v1.0 chip	Bethesda
eQTL analysis	QTLtools (version 1.0)	FastQTL (version v2.184_gtex)
Read length (bp)	125, 126	83	Regensburg
		51	Cologne
		125, 126	Bethesda
Gene	17389	17405
Imputed variants	8924684	8686883
Abbreviations: eQTL, expression quantitative trait loci; SD, standard deviation

## Sheet: Table S4
Table S4. Characteristics of study participants in the TLCPD discovery set.
Demographics	Total	POAG	Control	Others
N	82147	984	78315	2848
TLCPD Beijing (mmHg)	4.02 ± 5.02	9.20 ± 6.20	3.91 ± 4.93	5.13 ± 5.83
CSFP Beijing (mmHg)	12.88 ± 3.20	11.89 ± 3.15	12.89 ± 3.19	13.01 ± 3.39
IOP (mmHg)	16.90 ± 4.04	21.09 ± 5.46	16.80 ± 3.96	18.14 ± 4.77
Age (years)	57.43 ± 7.90	62.70 ± 5.67	57.29 ± 7.91	59.46 ± 7.29
BMI (kg/m2)	27.36 ± 4.74	27.30 ± 4.70	27.33 ± 4.72	28.28 ± 5.15
DBP (mmHg)	81.82 ± 9.93	81.71 ± 10.04	81.80 ± 9.93	82.41 ± 9.94
Male	38,170 (46.47%)	505 (51.32%)	36,140 (46.15%)	1,525 (53.55%)
Values are mean ± standard deviation for continuous data and counts (%) for discrete data.
Abbreviations: TLCPD, trans-laminar cribrosa pressure difference; IOP, intraocular pressure; BMI, body mass index; DBP, diastolic blood pressure; POAG, primary open-angle glaucoma.

## Sheet: Table S5
Table S5. Operating points of TLCPD in discriminating glaucoma based on ROC analysis.
	Youden Index	TPR = 0.85	FPR = 0.05
TLCPD Threshold (mmHg)	6.98	2.93	11.68
True positive rate	0.66	0.85	0.31
False positive rate	0.24	0.58	0.05
Abbreviations: TLCPD, trans-laminar cribrosa pressure difference; ROC, receiver operating characteristic; TPR, true positive rate; FPR, false positive rate.

## Sheet: Table S6
Table S6. Summary statistics of the 77 lead variants identified in the TLCPD GWAS.
rsID	CHR	Position	Effect allele	Other allele	Effect allele frequency	β	s.e.	P	Annotation	Nearest gene	BMI P-value	DBP P-value	SBP P-value	PMID
rs9913911	17	10031183	G	A	0.376751	-0.0562301	0.00482586	2.24584e-31	intronic	GAS7
rs7653242	3	171951720	A	G	0.265597	-0.0509423	0.00527547	4.61625e-22	intronic	FNDC3B
rs2472494	9	107695539	T	C	0.44953	0.0427116	0.00477026	3.43685e-19	intergenic	ABCA1;SLC44A1
rs4657476	1	165732661	C	T	0.123382	0.062391	0.00706704	1.06136e-18	intronic	TMCO1
rs4963153	11	791462	A	G	0.475142	-0.0408648	0.00469664	3.29396e-18	UTR3	SLC25A22
rs28649910	4	7861283	A	G	0.197548	0.0502075	0.00582495	6.73163e-18	intronic	AFAP1
rs2745572	6	1548369	G	A	0.334857	-0.0423974	0.00498908	1.92806e-17	intergenic	FOXF2;FOXCUT
rs72755233	15	100692953	A	G	0.111057	0.0628771	0.00740752	2.09708e-17	exonic	ADAMTS17
rs2224492	9	4237546	G	A	0.337036	0.0425823	0.00504241	3.04476e-17	intronic	GLIS3
rs1222925	10	95039264	T	C	0.416649	-0.0391191	0.00475601	1.9488e-16	intergenic	CYP26A1;MYOF
rs10448285	9	129397014	T	C	0.357469	-0.0398022	0.00488076	3.49423e-16	intronic	LMX1B
rs3132302	9	137445942	A	G	0.259809	0.0425997	0.00532329	1.21907e-15	intergenic	RXRA;COL5A1
rs35398158	3	171573439	C	T	0.227641	0.044098	0.00556085	2.18989e-15	intronic	TMEM212
rs62469005	7	116155968	G	A	0.273942	0.0415016	0.00523415	2.20908e-15	intergenic	CAV2;CAV1
rs12778514	10	63832279	A	G	0.411713	-0.037359	0.00473342	2.9591e-15	intronic	ARID5B
rs9853115	3	186131600	A	T	0.497486	-0.0370524	0.00471163	3.71977e-15	intergenic	DGKG;LINC02020
rs282943	16	77540740	C	A	0.119292	0.05546	0.00717313	1.06175e-14	intergenic	ADAMTS18;NUDT7
rs2305013	11	120340060	T	A	0.049941	0.0812708	0.0106854	2.83158e-14	exonic	ARHGEF12
rs745213	15	68060389	T	G	0.18476	0.0446214	0.00597799	8.3758e-14	intronic	MAP2K5
rs35322733	8	108355461	A	G	0.0493566	-0.0782644	0.0107535	3.38723e-13	intronic	ANGPT1
rs111228939	11	47456067	C	T	0.13345	0.0767881	0.0105842	4.01654e-13	intergenic	PSMC3;RAPSN
rs28378192	16	88329660	C	T	0.36879	-0.0349535	0.0048334	4.7712e-13	intergenic	LINC02182;ZNF469
rs12551115	9	129906656	C	A	0.466736	0.0338505	0.00468796	5.17109e-13	intronic	RALGPS1
rs448203	17	75495065	C	T	0.395291	-0.0348184	0.00484858	6.91284e-13	UTR3	SEPTIN9
rs28710948	7	115816548	T	C	0.400727	-0.0338646	0.00475325	1.04445e-12	intergenic	TFEC;TES
rs8072109	17	9838605	G	A	0.405961	0.0336386	0.00474652	1.37047e-12	intronic	GAS7
rs77542162	17	67081278	G	A	0.0222771	0.112008	0.0158198	1.43941e-12	exonic	ABCA6
rs11242732	6	2037175	T	C	0.446468	0.0329422	0.00468157	1.97008e-12	intronic	GMDS
rs75207721	1	219359550	G	A	0.107983	-0.0517749	0.00749364	4.87477e-12	intronic	LYPLAL1
rs11795079	9	136930134	C	T	0.166427	0.0424124	0.00625373	1.1857e-11	intronic	BRD3
rs4987082	17	47481374	C	T	0.434453	-0.0319538	0.00471394	1.21374e-11	downstream	PHB
rs113391921	5	64671570	T	C	0.325106	0.0338567	0.00500679	1.35952e-11	intronic	ADAMTS6
rs1423422	5	52631507	G	A	0.439115	-0.0319065	0.00472419	1.43955e-11	intergenic	LOC257396;FST
rs28991009	1	11253684	T	G	0.00824741	-0.172535	0.0257275	1.99719e-11	exonic	ANGPTL7
rs1538138	6	82794594	T	C	0.244982	-0.0357787	0.00540268	3.53407e-11	ncRNA_intronic	LINC02542
rs2478873	6	51266422	C	T	0.208699	0.0377361	0.00571475	4.02152e-11	intergenic	TFAP2B;PKHD1
rs2161967	2	218680529	T	G	0.424739	-0.0313587	0.00476258	4.56744e-11	intronic	TNS1
rs28676837	16	28627063	C	T	0.379582	-0.0312918	0.00479581	6.80804e-11	intronic	SULT1A1
rs9573609	13	76251973	T	C	0.500037	-0.0302856	0.00465093	7.42935e-11	intronic	LMO7
rs68192516	1	243485126	G	T	0.300796	-0.0327506	0.00507871	1.12884e-10	intronic	SDCCAG8
rs8109936	19	18388011	T	C	0.369228	0.0310327	0.00482848	1.30141e-10	intergenic	IQCN;JUND
rs1421085	16	53800954	C	T	0.403417	-0.0304771	0.00474682	1.35791e-10	intronic	FTO	1.00E-300, 1.00E-323, 1.00E-323, 1.00E-324, 1.00E-39, 1.00E-73, 2.00E-165, 2.00E-260, 2.00E-277, 2.00E-50, 2.00E-75, 3.00E-30, 4.00E-431, 5.00E-14, 5.00E-16, 5.00E-49, 6.00E-59, 7.00E-20, 7.00E-29, 9.00E-39, 9.00E-44	2e-11	2e-23	30595370, 39024449, 39024449, 36889626, 40216759, 36806387, 37280435, 39789286, 39024449, 38116116, 26961502, 31840077, 39375568, 35051171, 26604143, 36329257, 40216759, 36581621, 31217584, 35538205, 29381148; 39134668; 40436827
rs79965992	2	43748079	A	G	0.0768987	0.0557818	0.00875879	1.90687e-10	intronic	THADA
rs407314	5	79352610	T	C	0.492063	0.029264	0.00465656	3.28982e-10	intronic	THBS4
rs113375648	1	1302638	A	T	0.100186	-0.0481622	0.00774296	4.96734e-10	intergenic	MXRA8;AURKAIP1
rs10954772	8	30863938	T	C	0.317699	-0.0314324	0.00507512	5.88717e-10	intronic	PURG	2.00E-13, 2.00E-13, 5.00E-14, 2.00E-15			30595370, 37280435, 30239722, 34594039
rs11659764	18	53335512	A	T	0.0529417	-0.0644121	0.0104102	6.11568e-10	intergenic	TCF4;LINC01415
rs12602764	17	2123200	T	A	0.349441	-0.0298947	0.00487898	8.94078e-10	intronic	SMG6
rs132384	22	29616265	A	G	0.235261	0.0333769	0.00545432	9.39519e-10	intronic	EMID1
rs10201197	2	145820213	C	T	0.335977	-0.029991	0.00495317	1.40498e-09	ncRNA_intronic	TEX41
rs62279163	2	228168099	A	C	0.331838	-0.0300394	0.00496901	1.49092e-09	ncRNA_intronic	LOC654841
rs4901012	14	38055445	C	T	0.316749	-0.0302505	0.00500418	1.49363e-09	intergenic	MIPOL1;FOXA1
rs7040970	9	139859013	T	C	0.470248	0.0284292	0.00470909	1.56913e-09	intergenic	LCN12;LINC02692
rs6434068	2	153357541	G	C	0.42808	-0.028482	0.00472654	1.68093e-09	intronic	FMNL2
rs4672075	2	56043802	G	C	0.430028	0.0281805	0.00467731	1.6917e-09	intergenic	PNPT1;EFEMP1
rs1831904	9	13558522	G	A	0.181966	-0.0362516	0.0060235	1.76181e-09	intergenic	LINC01235;LINC00583
rs4420855	3	188057207	G	A	0.296694	-0.0307608	0.00511853	1.85875e-09	intronic	LPP
rs501301	11	89022673	C	G	0.491838	-0.0280254	0.00470595	2.59592e-09	intronic	TYR
rs1042499	15	90328305	C	T	0.0549016	0.0599678	0.0101756	3.78618e-09	UTR3	ANPEP
rs116072427	2	33357096	C	G	0.0695461	0.0538833	0.00914423	3.80154e-09	intronic	LTBP1
rs11747937	5	170633567	A	G	0.358114	0.028819	0.00489579	3.94474e-09	intronic	RANBP17
rs34659811	16	77420432	A	G	0.293675	-0.0304125	0.00516999	4.0411e-09	intronic	ADAMTS18
rs12147852	14	53361875	A	G	0.238718	-0.0320789	0.00545429	4.0678e-09	intronic	FERMT2
rs1794825	6	111971713	C	T	0.415201	-0.0277531	0.00472824	4.36764e-09	intergenic	TRAF3IP2;FYN
rs7558458	2	206045927	G	A	0.227574	-0.0313992	0.00550311	1.15846e-08	intronic	PARD3B
rs75529319	9	72752666	T	C	0.0136767	0.113937	0.0200072	1.23525e-08	intronic	MAMDC2
rs6546486	2	69413892	T	A	0.435774	0.0271945	0.00477555	1.23712e-08	intronic	ANTXR1
rs3755832	3	50305234	A	G	0.112086	0.041461	0.00738787	1.99961e-08	intronic	SEMA3B
rs12966550	18	57911330	G	A	0.268896	-0.0296177	0.00529266	2.19361e-08	intergenic	PMAIP1;MC4R
rs1800437	19	46181392	C	G	0.19498	0.0328269	0.00586743	2.20914e-08	exonic	GIPR	7E-53, 6E-45, 5E-90, 5E-9, 3E-59, 3E-53, 2E-9, 2E-6, 2E-6, 2E-45, 1E-22		3.00E-10, 3.00E-9	39024449, 29273807, 36581621, 28448500, 30239722, 39024449, 28448500, 28448500, 28448500, 39024449, 38965376; 33230300, 33230300
rs35631117	4	67804304	G	T	0.436072	-0.0262178	0.00471948	2.77241e-08	intergenic	MIR1269A;LOC101927237
rs182703269	7	99934453	A	G	0.187931	-0.0328572	0.00596732	3.667e-08	ncRNA_intronic	STAG3L5P;STAG3L5P-PVRIG2P-PILRB
rs35385507	1	211223493	C	T	0.262383	0.0291077	0.00528999	3.74621e-08	intronic	KCNH1
rs77817982	15	56099761	G	T	0.328758	-0.0275645	0.00502762	4.1908e-08	intergenic	PRTG;NEDD4
rs8053605	16	1594158	A	G	0.311137	-0.0275386	0.00502955	4.36591e-08	intronic	IFT140;TMEM204
rs3184504	12	111884608	T	C	0.481174	-0.0253982	0.00465611	4.90254e-08	exonic	SH2B3
rs10897166	11	55472939	T	C	0.252541	-0.0279805	0.00925705	0.00250598	intergenic	OR4C6;OR5D13
Abbreviations: TLCPD, trans-laminar cribrosa pressure difference; GWAS, genome-wide association study; CHR, chromosome of the SNP; Position, base pair position (GRCh37/hg19) of the SNP in the locus; β, estimaged effect size per allele; s.e., standard error; P, P-value of β.

## Sheet: Table S7
Table S7. Two-stage TLCPD GWAS results for 10 randomly divided data sets.
CHR	rsID	Overall P	Set 1			Set 2			Set 3			Set 4			Set 5			Set 6			Set 7			Set 8			Set 9			Set 10
			Discovery P	Replication P	Meta-analysis P	Discovery P	Replication P	Meta-analysis P	Discovery P	Replication P	Meta-analysis P	Discovery P	Replication P	Meta-analysis P	Discovery P	Replication P	Meta-analysis P	Discovery P	Replication P	Meta-analysis P	Discovery P	Replication P	Meta-analysis P	Discovery P	Replication P	Meta-analysis P	Discovery P	Replication P	Meta-analysis P	Discovery P	Replication P	Meta-analysis P
1	rs113375648	4.96734e-10	2.05125e-10	0.745311	1.117e-08	9.98978e-11	0.903811	8.557e-09	4.75174e-09	0.0441255	7.37e-09	2.72671e-08	0.00548075	1.212e-08	2.4866e-07	8.70562e-05	1.398e-08	2.4087e-09	0.0760315	6.126e-09	2.96148e-09	0.0445648	6.287e-09	5.81375e-11	0.929593	7.033e-09	3.64374e-09	0.047648	9.674e-09	3.20774e-07	2.49579e-05	1.072e-08
1	rs28991009	1.99719e-11	7.28876e-12	0.465931	2.3e-12	1.51348e-09	0.00399324	3.307e-12	2.70475e-10	0.0320534	3.021e-12	9.02981e-11	0.182576	4.663e-12	4.63543e-11	0.248083	3.275e-12	2.02358e-10	0.0607309	3.004e-12	5.54628e-10	0.00724464	1.663e-12	2.76297e-10	0.0743684	5.504e-12	9.85756e-10	0.00776647	3.031e-12	1.44644e-09	0.00272695	2.08e-12
1	rs4657476	1.06136e-18	3.33104e-17	0.00778654	1.245e-19	2.95051e-18	0.0794245	2.314e-19	8.66979e-17	0.00304882	2.178e-19	4.05967e-17	0.0227782	4.652e-19	7.16862e-16	0.000450744	2.178e-19	1.26539e-15	3.96534e-05	1.196e-19	3.65858e-17	0.00911592	1.887e-19	3.45823e-17	0.00468453	1.504e-19	2.29289e-17	0.00945374	1.724e-19	2.57005e-17	0.00323741	7.194e-20
1	rs35385507	3.74621e-08	1.06681e-07	0.18085	2.551e-06	9.51566e-07	0.00599112	1.904e-06	1.19191e-06	0.00642329	2.52e-06	1.06665e-08	0.814289	3.054e-06	7.49891e-07	0.0188181	2.208e-06	3.41801e-08	0.370719	1.981e-06	6.57519e-07	0.0331176	3.934e-06	2.87316e-08	0.428881	2.166e-06	2.47903e-08	0.442736	2.194e-06	4.38496e-06	0.00136954	3.201e-06
1	rs75207721	4.87477e-12	3.07403e-09	0.000252694	9.693e-13	3.54383e-11	0.113186	1.267e-12	1.13218e-09	0.000210217	4.105e-13	2.07565e-10	0.0229776	1.64e-12	1.65861e-12	0.594233	7.535e-13	1.52173e-10	0.0103639	7.419e-13	6.00247e-11	0.0362378	5.825e-13	3.07046e-10	0.00159676	2.99e-13	2.61276e-12	0.596247	9.72e-13	3.26008e-12	0.306105	3.625e-13
1	rs68192516	1.12884e-10	2.1326e-10	0.287261	2.544e-11	8.54267e-10	0.0476075	1.03e-11	4.02334e-10	0.107048	1.032e-11	6.01105e-09	0.00723866	2.057e-11	1.84606e-10	0.298789	1.948e-11	2.53844e-08	0.000367939	1.525e-11	3.56409e-09	0.00874201	1.204e-11	6.80901e-11	0.300753	7.65e-12	8.40295e-10	0.0782092	1.611e-11	3.34586e-09	0.00605891	6.036e-12
2	rs116072427	3.80154e-09	8.31154e-08	0.0206175	2.501e-07	4.61088e-10	0.983433	1.303e-07	2.57606e-07	0.00136072	1.26e-07	8.64362e-07	0.000206866	2.218e-07	3.80435e-08	0.0376601	1.457e-07	4.98461e-08	0.041829	2.008e-07	8.4565e-10	0.829247	1.097e-07	1.53236e-09	0.573573	1.408e-07	7.29379e-08	0.0231403	1.983e-07	2.17312e-08	0.0737811	1.462e-07
2	rs79965992	1.90687e-10	8.45155e-09	0.00624882	5.342e-11	1.10973e-10	0.421741	4.04e-11	3.10227e-09	0.012187	1.617e-11	5.45464e-08	0.000161486	5.192e-11	7.21714e-10	0.0935749	2.7e-11	1.20559e-08	0.00385485	5.015e-11	1.85799e-10	0.313566	3.804e-11	1.37927e-10	0.264913	2.236e-11	1.54441e-09	0.0500078	4.114e-11	1.26921e-09	0.0553441	3.303e-11
2	rs4672075	1.6917e-09	4.24094e-09	0.221046	4.653e-12	1.73226e-07	0.000876484	5.019e-12	8.59044e-09	0.121215	8.286e-12	2.4238e-09	0.137797	2.401e-12	1.91329e-08	0.0688795	8.896e-12	1.79829e-10	0.90547	2.488e-12	1.31296e-07	0.00346762	7.963e-12	1.44575e-08	0.0293316	3.701e-12	3.10373e-07	0.000216674	4.969e-12	6.42244e-10	0.486193	3.682e-12
2	rs6546486	1.23712e-08	1.24772e-08	0.401767	1.84e-09	4.2944e-07	0.00550224	1.811e-09	2.09354e-08	0.246402	1.391e-09	1.39903e-07	0.061872	2.381e-09	5.59975e-07	0.00338926	1.658e-09	2.12822e-09	0.874342	1.197e-09	2.16076e-07	0.0129511	1.436e-09	6.28782e-07	0.00240826	1.539e-09	1.45529e-08	0.415193	1.985e-09	6.75177e-08	0.0990081	1.781e-09
2	rs10201197	1.40498e-09	1.69524e-09	0.397126	1.832e-10	1.45628e-06	2.98042e-06	1.139e-10	1.94485e-07	0.000766422	1.638e-10	1.08222e-09	0.375989	8.848e-11	2.1812e-08	0.0290437	1.59e-10	6.74194e-09	0.0797802	1.345e-10	5.17873e-09	0.136876	1.49e-10	2.32776e-09	0.276668	1.329e-10	9.41728e-09	0.0391657	7.377e-11	6.06367e-10	0.59528	1.416e-10
2	rs6434068	1.68093e-09	2.74311e-08	0.0319998	1.86e-10	4.05619e-07	0.000147119	1.586e-10	2.49472e-08	0.0239278	1.216e-10	7.36382e-08	0.00766429	2.167e-10	3.88887e-08	0.0187282	2.799e-10	1.066e-09	0.322215	7.265e-11	4.97613e-08	0.0194992	2.277e-10	7.98153e-11	0.608468	1.65e-10	1.02617e-09	0.41916	1.442e-10	1.21952e-08	0.0632157	1.42e-10
2	rs7558458	1.15846e-08	1.94625e-08	0.217858	3.531e-08	5.75491e-07	0.00404298	3.857e-08	1.00096e-06	0.00152833	4.073e-08	1.84562e-07	0.0668302	1.121e-07	1.09376e-09	0.736601	4.991e-08	9.43416e-07	0.00197737	5.437e-08	4.71749e-09	0.87766	6.919e-08	3.46636e-09	0.975169	5.94e-08	1.66619e-07	0.0149261	3.371e-08	3.32597e-07	0.00847392	4.722e-08
2	rs2161967	4.56744e-11	2.44079e-09	0.0190091	1.751e-13	9.89921e-11	0.167376	7.051e-14	1.02813e-09	0.0167263	5.096e-14	1.31704e-10	0.0852549	4.602e-14	1.12193e-11	0.913645	1.598e-13	3.12248e-09	0.00377013	6.322e-14	4.10304e-10	0.0607974	8.623e-14	4.52965e-09	0.00309813	8.355e-14	7.90108e-10	0.0116087	5.328e-14	7.16183e-10	0.11443	2.857e-13
2	rs62279163	1.49092e-09	1.82709e-09	0.361756	7.669e-08	1.40407e-09	0.340205	6.258e-08	6.62566e-08	0.00481823	7.536e-08	2.88069e-08	0.0126265	9.55e-08	2.27881e-08	0.0596329	1.141e-07	2.4826e-08	0.0196424	5.808e-08	6.95506e-08	0.0147473	1.778e-07	3.45888e-08	0.0337874	1.187e-07	8.62404e-09	0.115954	9.78e-08	9.03793e-10	0.554006	8.599e-08
3	rs3755832	1.99961e-08	3.37293e-08	0.215039	5.862e-08	7.50536e-07	0.0120974	1.426e-07	1.40426e-07	0.174392	1.703e-07	5.35719e-07	0.0107166	7.509e-08	1.44123e-08	0.655704	1.005e-07	5.57206e-07	0.00245044	5.19e-08	5.32972e-09	0.920165	8.234e-08	8.06411e-07	0.00554461	9.706e-08	3.53587e-08	0.399476	1.125e-07	1.69021e-07	0.0507254	8.817e-08
3	rs35398158	2.18989e-15	1.72032e-13	0.00278179	6.013e-14	1.8024e-14	0.0507997	7.625e-14	3.62997e-14	0.0164738	5.083e-14	5.78891e-14	0.00885162	4.941e-14	8.09249e-14	0.0115169	8.081e-14	2.58349e-14	0.0495682	1.136e-13	4.21012e-13	0.00195439	1.04e-13	4.34748e-15	0.0635037	2.838e-14	9.51974e-14	0.0136765	9.998e-14	1.92805e-13	0.00330718	6.857e-14
3	rs7653242	4.61625e-22	1.63429e-19	0.000833074	2.688e-27	1.5193e-20	0.0019612	9.342e-28	9.29931e-18	2.29016e-05	1.268e-26	2.11022e-22	0.223355	3.28e-27	1.612e-19	0.00168464	6.062e-27	2.49471e-20	0.0103034	2.44e-27	1.72861e-20	0.0045969	1.865e-27	1.27279e-19	0.00220655	4.255e-27	1.48725e-21	0.0859863	5.756e-27	9.18403e-18	4.84921e-07	1.205e-27
3	rs9853115	3.71977e-15	4.83913e-13	0.00132093	1.869e-15	2.46506e-14	0.0960528	4.908e-15	3.90035e-12	0.000294233	5.766e-15	4.72868e-13	0.00738427	5.194e-15	6.81733e-13	0.00281139	4.264e-15	6.87079e-13	0.00344843	4.209e-15	1.17136e-15	0.606746	3.386e-15	1.49496e-14	0.055081	1.83e-15	1.32456e-14	0.14536	3.778e-15	1.61742e-13	0.00542994	1.975e-15
3	rs4420855	1.85875e-09	6.4254e-09	0.102718	7.775e-12	4.27263e-09	0.0657958	2.825e-12	4.22536e-08	0.011841	1.023e-11	5.6674e-09	0.14666	1.443e-11	4.62137e-09	0.199204	1.306e-11	1.15427e-08	0.0627992	9.022e-12	3.60714e-09	0.20572	1.205e-11	1.5444e-07	0.000806002	1.09e-11	9.8405e-10	0.584856	1.286e-11	1.84278e-07	0.000280694	7.154e-12
4	rs28649910	6.73163e-18	2.25038e-16	0.00297707	1.382e-21	5.42044e-14	9.37076e-06	4.038e-21	1.97925e-15	0.00201394	4.763e-21	1.33644e-14	0.000373564	9.98e-21	2.01527e-16	0.00836237	3.821e-21	2.61128e-17	0.0777887	3.81e-21	8.26597e-16	0.00436745	5.665e-21	7.37096e-18	0.310668	6.353e-21	8.0045e-17	0.0687422	8.596e-21	1.58315e-16	0.0445386	1.082e-20
4	rs35631117	2.77241e-08	1.51858e-07	0.0532053	4.231e-06	1.94791e-07	0.0590106	6.332e-06	5.84054e-07	0.0247558	9.912e-06	2.25329e-08	0.342752	4.741e-06	3.40956e-08	0.210768	4.569e-06	1.27719e-08	0.499102	5.203e-06	8.96676e-08	0.0918765	5.109e-06	1.73368e-07	0.0953834	9.441e-06	1.85726e-05	2.85627e-07	3.574e-06	1.05062e-08	0.415264	3.643e-06
5	rs1423422	1.43955e-11	6.17918e-11	0.100007	8.961e-13	2.51308e-11	0.143339	5.641e-13	1.4444e-11	0.210829	4.834e-13	3.94515e-10	0.0246703	2.009e-12	5.54917e-12	0.321772	2.933e-13	1.68007e-09	0.00288893	1.315e-12	4.5926e-09	0.000671531	1.462e-12	1.49871e-10	0.040491	7.306e-13	8.15009e-10	0.00312344	7.335e-13	1.52582e-10	0.0469457	1.268e-12
5	rs113391921	1.35952e-11	5.70009e-09	0.000133951	5.349e-12	3.21978e-10	0.0235248	6.38e-12	2.97578e-12	0.60904	3.184e-12	6.69744e-10	0.00280931	3.714e-12	7.2004e-11	0.130022	6.146e-12	3.74223e-10	0.0340655	1.119e-11	4.27289e-10	0.0234049	9.055e-12	8.32644e-10	0.00346632	5.25e-12	5.26067e-11	0.141304	8.554e-12	1.11624e-11	0.416596	5.72e-12
5	rs407314	3.28982e-10	1.89378e-09	0.0545514	1.082e-09	3.57999e-09	0.0503607	1.348e-09	7.35857e-09	0.039408	2.486e-09	4.32e-08	0.00147529	1.799e-09	2.75197e-09	0.0539332	1.2e-09	1.18604e-07	0.000107916	1.028e-09	4.57189e-09	0.0748401	2.635e-09	7.5227e-12	0.508469	9.025e-10	6.82299e-10	0.162556	1.144e-09	1.94346e-09	0.123734	1.518e-09
5	rs11747937	3.94474e-09	7.36938e-09	0.142967	2.848e-06	3.02022e-08	0.0644615	3.441e-06	6.00341e-10	0.982161	2.842e-06	6.53504e-08	0.0488065	4.836e-06	2.74824e-08	0.135637	4.505e-06	3.53203e-07	0.00264788	5.268e-06	1.5711e-07	0.00421026	3.828e-06	4.21926e-08	0.113524	7.201e-06	1.22303e-09	0.607607	2.621e-06	1.26275e-07	0.00152705	1.854e-06
6	rs2745572	1.92806e-17	3.22824e-14	5.8092e-05	8.138e-20	3.12037e-14	0.000380754	3.198e-19	2.1224e-18	0.530079	1.191e-19	8.64532e-17	0.0701479	1.203e-19	1.06227e-15	0.0103444	1.437e-19	1.13683e-16	0.0590272	1.192e-19	5.16994e-16	0.0258556	2.332e-19	7.9087e-16	0.014525	1.335e-19	9.59723e-14	1.07049e-05	1.351e-19	4.63785e-16	0.00588235	5.555e-20
6	rs11242732	1.97008e-12	4.45887e-11	0.0133955	1.053e-07	1.68086e-12	0.119986	5.88e-08	3.40894e-11	0.0139968	9.361e-08	4.09556e-12	0.0802897	5.502e-08	3.57846e-10	0.00070794	1.084e-07	7.58542e-12	0.0802047	6.938e-08	1.07941e-11	0.0329017	6.501e-08	2.21647e-10	0.00381426	1.482e-07	1.59698e-10	0.00241233	9.292e-08	3.62361e-12	0.155645	9.918e-08
6	rs2478873	4.02152e-11	5.30291e-11	0.484333	8.89e-10	2.29093e-10	0.031787	1.672e-10	2.30109e-10	0.0984787	5.979e-10	9.43245e-11	0.216025	5.811e-10	6.45675e-09	0.00293985	7.484e-10	6.44118e-10	0.0410287	7.486e-10	4.20106e-10	0.0729275	6.402e-10	1.94639e-09	0.0123749	7.064e-10	3.43938e-10	0.0378863	3.272e-10	2.57318e-09	0.0165496	1.037e-09
6	rs1538138	3.53407e-11	9.20506e-10	0.0242269	2.554e-12	2.41788e-10	0.0773252	1.611e-12	3.39398e-09	0.00330283	2.273e-12	7.67493e-11	0.244691	1.533e-12	1.73064e-09	0.00712567	1.433e-12	3.0184e-10	0.100034	1.852e-12	2.66838e-11	0.479377	1.739e-12	2.23328e-10	0.155795	3.031e-12	7.6072e-10	0.023995	1.584e-12	2.65221e-09	0.00685756	1.848e-12
6	rs1794825	4.36764e-09	5.67502e-08	0.0729553	5.589e-09	4.02679e-08	0.0589805	3.452e-09	3.25233e-08	0.0691623	3.001e-09	1.00251e-08	0.213907	2.991e-09	2.41906e-07	0.00370399	4.054e-09	9.34105e-09	0.168446	2.896e-09	5.98006e-08	0.0232385	2.031e-09	1.74241e-07	0.00536079	3.408e-09	2.0365e-09	0.561059	2.21e-09	1.25538e-08	0.202336	3.531e-09
7	rs182703269	3.667e-08	1.93493e-07	0.180324	1.485e-07	4.34624e-08	0.516135	1.072e-07	2.6426e-06	0.000719765	3.818e-08	2.76752e-07	0.122222	1.338e-07	7.28158e-08	0.350219	1.176e-07	2.3805e-07	0.037823	4.158e-08	1.53392e-06	0.00478135	8.383e-08	3.78241e-07	0.0351739	6.017e-08	3.01236e-08	0.574288	9.257e-08	6.73002e-08	0.216255	4.688e-08
7	rs28710948	1.04445e-12	1.66774e-11	0.0581013	9.274e-14	1.14639e-10	0.00541919	7.511e-14	2.22044e-12	0.218164	7.283e-14	1.76158e-10	0.00273931	9.186e-14	8.41551e-11	0.00365415	6.89e-14	1.35682e-12	0.176452	3.347e-14	9.43957e-12	0.0745843	8.984e-14	1.10869e-10	0.00400309	7.737e-14	3.68977e-11	0.0175236	7.231e-14	1.77686e-12	0.165736	3.657e-14
7	rs62469005	2.20908e-15	2.51286e-14	0.0712172	5.294e-20	3.09017e-14	0.0627	6.605e-20	2.17916e-13	0.00344074	2.978e-20	5.02792e-15	0.12585	3.526e-20	3.38208e-13	0.00192487	3.812e-20	6.28609e-15	0.0786881	2.307e-20	4.73144e-13	0.000714277	2.08e-20	4.49427e-14	0.0349779	5.573e-20	7.02678e-14	0.0149091	3.005e-20	4.76944e-13	0.000728076	2.013e-20
8	rs10954772	5.88717e-10	1.41621e-08	0.0119387	6.948e-08	7.19619e-09	0.0215074	5.178e-08	1.98499e-08	0.00230675	4.017e-08	5.4164e-09	0.0791784	9.905e-08	3.9989e-10	0.453478	6.763e-08	1.58569e-10	0.578709	4.48e-08	3.14781e-09	0.145221	1.145e-07	2.31515e-09	0.0744324	4.593e-08	3.09175e-08	0.0135251	1.596e-07	2.25731e-08	0.00839441	6.633e-08
8	rs35322733	3.38723e-13	6.00022e-13	0.313484	1.511e-14	2.73192e-12	0.0897106	1.722e-14	2.39676e-11	0.00749463	1.536e-14	1.32825e-12	0.200712	2.072e-14	1.90178e-10	0.000482139	1.101e-14	5.37396e-13	0.294837	1.09e-14	8.46987e-14	0.662587	1.118e-14	8.35199e-12	0.0236047	1.176e-14	8.22432e-10	5.83995e-05	1.958e-14	9.62994e-11	0.00110459	9.081e-15
9	rs2224492	3.04476e-17	4.83039e-17	0.382607	1.516e-15	2.0454e-14	0.000230401	3.841e-16	5.37149e-15	0.000767304	3.388e-16	6.40469e-16	0.0404306	9.312e-16	9.08355e-16	0.00568361	2.556e-16	6.87322e-15	0.00128671	4.281e-16	1.4251e-15	0.00371519	2.517e-16	2.29123e-17	0.251021	4.727e-16	3.63843e-14	5.44188e-05	3.867e-16	6.28764e-16	0.0179968	4.111e-16
9	rs1831904	1.76181e-09	5.8185e-08	0.00605622	6.467e-10	9.97725e-09	0.146103	8.794e-10	1.90687e-09	0.390632	1.003e-09	4.97092e-09	0.156786	9.266e-10	1.78429e-08	0.0421414	7.337e-10	7.44548e-09	0.0620965	5.181e-10	4.38841e-08	0.0058474	4.798e-10	3.28826e-07	0.000145972	5.438e-10	1.81577e-08	0.0747903	1.36e-09	3.81813e-10	0.693847	5.25e-10
9	rs75529319	1.23525e-08	1.14877e-07	0.0395657	2.212e-07	9.8934e-07	0.00111739	3.085e-07	1.9699e-07	0.0283736	2.71e-07	4.58461e-08	0.176028	3.619e-07	1.63472e-07	0.0222186	2.59e-07	2.49478e-07	0.0102387	1.775e-07	5.98922e-08	0.0372371	1.327e-07	6.30331e-08	0.157952	4e-07	1.83801e-08	0.364283	2.577e-07	9.8706e-10	0.961445	1.548e-07
9	rs2472494	3.43685e-19	2.42042e-16	0.000249035	3.882e-20	7.26107e-15	1.35713e-07	1.335e-20	1.91501e-18	0.0738494	4.85e-20	7.88789e-17	0.00107785	3.709e-20	1.71554e-19	0.330335	4.387e-20	9.54023e-19	0.0819149	4.955e-20	7.97577e-16	0.000168123	1.164e-19	1.41156e-18	0.0694458	4.921e-20	1.181e-18	0.107669	8.756e-20	7.74481e-16	5.75629e-05	3.693e-20
9	rs10448285	3.49423e-16	6.1494e-16	0.257265	2.168e-14	4.38566e-14	0.00253015	1.127e-14	3.94192e-15	0.0503693	1.417e-14	1.86333e-14	0.0039908	6.347e-15	1.40007e-14	0.0130255	1.323e-14	1.07544e-14	0.00986675	8.844e-15	3.06382e-14	0.00381583	1.291e-14	6.30328e-13	6.69627e-06	4.982e-15	6.09938e-15	0.0375572	1.028e-14	2.82814e-15	0.0823946	1.444e-14
9	rs12551115	5.17109e-13	4.67128e-12	0.0506203	1.991e-09	1.81887e-10	0.000887892	3.163e-09	7.36581e-12	0.039225	2.32e-09	9.62476e-12	0.02317	2.026e-09	3.24813e-13	0.304211	1.569e-09	1.3529e-11	0.019809	2.038e-09	4.51802e-12	0.0316091	1.756e-09	3.40797e-12	0.0954066	3.085e-09	8.1442e-11	0.000623367	1.145e-09	8.68006e-12	0.0464736	3.516e-09
9	rs11795079	1.1857e-11	3.3677e-09	0.000988182	3.29e-11	3.6238e-10	0.0330817	3.187e-11	7.55302e-10	0.00273372	1.211e-11	3.68e-11	0.114742	1.636e-11	7.67344e-11	0.066173	1.355e-11	5.31698e-11	0.092682	1.833e-11	3.07026e-11	0.220476	2.872e-11	2.61847e-10	0.0383812	3.094e-11	2.0917e-10	0.0385764	2.606e-11	6.39004e-11	0.185294	4.058e-11
9	rs3132302	1.21907e-15	8.65179e-13	3.14088e-05	9.781e-18	3.63257e-13	9.30736e-05	5.406e-18	2.40919e-15	0.134825	1.653e-17	8.43537e-15	0.067869	2.471e-17	4.61223e-14	0.0102926	1.554e-17	2.70017e-14	0.037231	3.204e-17	9.39368e-16	0.261564	1.634e-17	1.0243e-13	0.00487534	2.102e-17	1.98313e-13	0.00350208	3.314e-17	1.11947e-14	0.0194484	8.358e-18
9	rs7040970	1.56913e-09	4.04025e-08	0.0105199	1.506e-10	1.56899e-07	0.000915267	1.648e-10	1.65682e-08	0.0435825	1.788e-10	1.31052e-08	0.0521407	1.173e-10	2.07292e-08	0.0412398	2.302e-10	2.00881e-09	0.265727	9.209e-11	9.45576e-09	0.0333759	7.933e-11	8.11871e-10	0.713538	2.645e-10	1.07028e-07	0.00344902	2.32e-10	7.84352e-10	0.678925	3.399e-10
10	rs12778514	2.9591e-15	2.2139e-12	4.05051e-05	1.742e-16	1.17234e-15	0.280681	1.557e-16	1.37628e-12	0.000102493	1.485e-16	8.42042e-14	0.0151543	2.663e-16	1.42235e-12	8.69833e-05	1.199e-16	1.71248e-15	0.290636	3.299e-16	4.88921e-16	0.30808	9.602e-17	7.12201e-13	0.00238265	7.237e-16	3.05211e-14	0.03571	3.418e-16	1.31358e-13	0.0108726	3.541e-16
10	rs1222925	1.9488e-16	2.75246e-15	0.0370977	6.03e-16	6.1102e-16	0.0564004	2.977e-16	6.77904e-16	0.125352	9.042e-16	2.23433e-15	0.0387615	8.888e-16	7.71063e-14	0.00112832	1.333e-15	2.72333e-12	1.65469e-06	1.245e-15	3.4965e-14	0.00224841	7.184e-16	3.8757e-14	0.000778792	3.771e-16	1.89705e-16	0.265814	7.046e-16	2.70823e-15	0.0252491	7.619e-16
11	rs4963153	3.29396e-18	9.45781e-17	0.017281	1.366e-17	5.63077e-16	0.00515509	1.783e-17	1.61006e-16	0.00326692	6.347e-18	5.81004e-16	0.0119622	3.651e-17	1.27223e-16	0.0123364	1.456e-17	1.67327e-15	0.000578721	1.758e-17	1.77709e-19	0.917439	1.683e-17	3.40091e-14	4.14848e-06	1.431e-17	3.28589e-17	0.0313793	1.122e-17	6.84144e-16	0.0038561	2.094e-17
11	rs111228939	4.01654e-13	4.44655e-11	0.00407128	8.383e-12	1.46498e-12	0.0556939	2.456e-12	2.91567e-11	0.00106401	2.802e-12	1.84057e-10	0.00077518	2.175e-11	1.21672e-10	0.000848841	9.471e-12	5.87426e-12	0.0140729	4.014e-12	5.87569e-11	0.00377421	1.476e-11	5.04038e-13	0.239574	6.141e-12	2.74177e-13	0.397255	7.819e-12	9.64718e-14	0.894215	1.033e-11
11	rs10897166	0.00250598	0.0069501	0.139749	0.00145	0.00391996	0.243803	0.001011	0.00470694	0.266058	0.001468	0.00163924	0.803348	0.002278	0.0108527	0.0322207	0.001226	0.0143601	0.0417117	0.002176	0.0112698	0.0781484	0.001867	0.00222676	0.997054	0.00199	0.00523062	0.304571	0.001821	0.000397204	0.239416	0.001757
11	rs501301	2.59592e-09	4.16544e-08	0.010067	4.686e-08	4.21883e-09	0.303632	8.577e-08	3.40119e-08	0.0209924	6.553e-08	4.16513e-09	0.272519	8.996e-08	5.80012e-08	0.00610396	4.371e-08	1.20695e-08	0.130551	9.452e-08	7.89607e-09	0.149253	8.941e-08	1.36806e-07	0.00274233	6.352e-08	1.42758e-08	0.128062	9.995e-08	4.84031e-09	0.172157	5.905e-08
11	rs2305013	2.83158e-14	1.17358e-12	0.0087709	7.681e-15	1.35429e-12	0.0163805	9.674e-15	7.10438e-13	0.043866	1.804e-14	1.99677e-14	0.349349	9.22e-15	1.59001e-14	0.343788	8.266e-15	4.96533e-11	8.13316e-06	3.908e-15	1.83463e-12	0.00230813	4.141e-15	1.99974e-13	0.105059	2.099e-14	6.39094e-13	0.0111643	4.838e-15	3.80001e-12	0.00803883	1.753e-14
12	rs3184504	4.90254e-08	7.2799e-07	0.0120767	2.201e-17	8.10199e-08	0.454616	9.655e-17	1.53821e-07	0.133088	3.451e-17	1.85971e-07	0.152219	4.822e-17	6.59845e-07	0.0307791	4.687e-17	9.01832e-09	0.987238	2.988e-17	2.01496e-07	0.112697	3.406e-17	2.48918e-07	0.180145	9.908e-17	3.46821e-06	0.00479426	9.813e-17	5.91559e-07	0.0410009	3.644e-17
13	rs9573609	7.42935e-11	5.56314e-11	0.233435	3.246e-12	4.81643e-09	0.00395672	5.08e-12	1.30423e-09	0.0135789	3.96e-12	3.82412e-10	0.146683	1.143e-11	1.52591e-10	0.288746	7.27e-12	2.80867e-09	0.0088202	4.909e-12	1.50949e-09	0.0143863	3.935e-12	1.29251e-10	0.155232	4.239e-12	4.81399e-10	0.0280055	2.523e-12	2.21796e-09	0.00291132	2.368e-12
14	rs4901012	1.49363e-09	2.72284e-07	0.000536372	7.491e-10	6.9623e-09	0.116934	6.982e-10	3.96275e-08	0.0432181	1.7e-09	4.82657e-09	0.149255	7.245e-10	6.66852e-08	0.00753401	1.039e-09	1.88987e-09	0.278533	6.967e-10	6.61913e-08	0.0123653	9.899e-10	4.24488e-09	0.187528	9.173e-10	2.42002e-08	0.0425634	7.938e-10	2.59125e-10	0.785096	1.198e-09
14	rs12147852	4.0678e-09	4.95403e-07	0.00229688	1.147e-08	8.17426e-07	0.00035734	6.348e-09	9.15611e-10	0.675456	4.209e-09	3.13625e-08	0.0508937	5.407e-09	1.26069e-07	0.0176814	1.031e-08	2.80336e-10	0.729187	5.991e-09	5.38145e-08	0.0538178	1.054e-08	1.06817e-08	0.259186	9.704e-09	2.00229e-07	0.00261843	5.353e-09	4.68756e-09	0.456707	8.186e-09
15	rs77817982	4.1908e-08	4.78723e-08	0.293605	9.131e-08	1.59459e-07	0.12139	1.708e-07	4.2583e-07	0.029299	1.413e-07	4.20591e-07	0.0446938	1.568e-07	2.44496e-07	0.0520636	1.036e-07	2.39338e-07	0.0559808	1.29e-07	3.65352e-07	0.0511666	1.371e-07	6.01296e-07	0.0587933	2.589e-07	3.45305e-08	0.415551	1.129e-07	2.26757e-07	0.0702223	1.323e-07
15	rs745213	8.3758e-14	5.30591e-15	0.890961	1.973e-11	9.33e-14	0.280599	2.086e-11	1.2459e-13	0.290422	2.523e-11	3.81388e-11	0.000570343	2.947e-11	1.10692e-10	1.49e-05	1.455e-11	2.82897e-11	0.000416493	1.551e-11	1.05772e-10	4.22455e-06	5.236e-12	4.80239e-13	0.029242	1.05e-11	1.1667e-13	0.124463	1.18e-11	2.06804e-13	0.0778815	1.094e-11
15	rs1042499	3.78618e-09	5.1724e-08	0.0117657	1.406e-10	4.07224e-06	1.13269e-06	2.338e-10	8.3392e-09	0.15316	2.011e-10	7.10256e-11	0.335618	2.55e-10	5.26962e-08	0.0113868	1.429e-10	5.46439e-08	0.0226756	2.491e-10	1.20736e-08	0.119728	1.868e-10	6.83819e-08	0.0185912	2.813e-10	3.99741e-09	0.188349	1.049e-10	6.4767e-09	0.215923	1.844e-10
15	rs72755233	2.09708e-17	4.46942e-16	0.011608	7.766e-24	6.49206e-18	0.302909	8.725e-24	3.63e-15	0.00444552	4.363e-23	5.23073e-16	0.0165484	1.92e-23	3.10403e-15	0.0022638	1.273e-23	2.89727e-16	0.0131248	4.846e-24	1.47327e-16	0.0845395	3.396e-23	3.7209e-15	0.000699443	6.948e-24	7.99717e-15	0.000112387	8.56e-24	1.02168e-14	0.000430495	9.614e-24
16	rs8053605	4.36591e-08	3.45541e-06	0.000889011	1.689e-07	9.3282e-08	0.379871	3.364e-07	8.41866e-07	0.0293881	3.575e-07	1.71353e-08	0.890604	2.438e-07	3.35988e-07	0.0703323	2.615e-07	1.52965e-07	0.0828911	1.414e-07	9.97098e-07	0.012253	2.586e-07	3.55305e-08	0.343131	1.457e-07	5.01615e-07	0.0112589	1.09e-07	4.81446e-08	0.360071	1.966e-07
16	rs28676837	6.80804e-11	1.59686e-10	0.132799	8.558e-06	5.21897e-10	0.149387	1.811e-05	7.60997e-10	0.0497155	1.157e-05	1.00695e-10	0.291841	1.211e-05	2.18347e-09	0.00790322	1.035e-05	2.00249e-09	0.0248696	1.557e-05	6.46666e-11	0.446744	1.31e-05	2.19591e-10	0.109965	1.202e-05	1.49362e-08	0.000187683	1.002e-05	5.46883e-09	0.00514504	1.42e-05
16	rs1421085	1.35791e-10	2.70084e-10	0.184959	0.2417	6.60556e-11	0.398825	0.2304	2.94272e-10	0.311884	0.2827	7.75378e-09	0.00806286	0.3026	8.69274e-09	0.00439174	0.2451	6.05467e-10	0.112564	0.2365	6.68186e-10	0.122364	0.2753	2.15931e-08	0.00388863	0.3268	2.5094e-09	0.076105	0.3407	4.95698e-09	0.0201533	0.2959
16	rs34659811	4.0411e-09	9.2815e-08	0.0158243	2.061e-09	1.65567e-08	0.120335	1.648e-09	2.67722e-10	0.873311	1.009e-09	1.51346e-08	0.142194	1.533e-09	2.22786e-07	0.00659803	2.154e-09	5.90404e-08	0.0289548	1.575e-09	4.83904e-07	0.00248868	2.514e-09	2.51319e-08	0.022774	5.316e-10	3.2165e-08	0.0449268	1.713e-09	2.79682e-09	0.564451	1.894e-09
16	rs282943	1.06175e-14	3.5066e-14	0.1405	9.07e-16	1.43072e-13	0.0336417	6.456e-16	9.23537e-12	4.21913e-05	3.659e-16	5.88628e-13	0.00768354	9.129e-16	1.7504e-12	0.00111702	5e-16	7.80338e-14	0.0873459	8.414e-16	7.95385e-12	0.000261313	5.619e-16	1.92707e-14	0.202229	6.62e-16	3.53375e-13	0.0177237	1.035e-15	8.71704e-15	0.212624	4.084e-16
16	rs28378192	4.7712e-13	8.7437e-13	0.167852	2.949e-13	1.13649e-12	0.157868	5.252e-13	5.18462e-11	0.000942361	1.968e-13	1.79845e-10	0.000585674	4.84e-13	3.13052e-12	0.0685779	3.866e-13	1.2254e-09	1.00408e-05	5.109e-13	1.80288e-11	0.00557598	2.313e-13	6.04936e-13	0.240241	3.49e-13	4.68631e-12	0.0303983	2.973e-13	1.27269e-13	0.490977	2.83e-13
17	rs12602764	8.94078e-10	3.34e-07	0.000104603	1.098e-09	2.47417e-08	0.00842067	7.128e-10	6.70455e-10	0.546462	1.289e-09	8.97372e-10	0.369623	1.053e-09	1.89665e-09	0.0957647	4.667e-10	1.29997e-09	0.136304	6.036e-10	3.94046e-09	0.0472934	6.195e-10	3.79861e-08	0.00875139	1.281e-09	1.93028e-08	0.0234096	1.31e-09	3.24608e-09	0.229084	1.953e-09
17	rs8072109	1.37047e-12	1.179e-11	0.0752792	3.389e-10	9.1798e-13	0.262634	1.596e-10	3.74806e-10	9.50845e-05	1.183e-10	2.96383e-11	0.0504861	4.322e-10	5.43998e-11	0.0059237	2.067e-10	1.27981e-11	0.0891567	4.722e-10	2.98381e-11	0.0206457	2.452e-10	1.0458e-10	0.0103666	5.882e-10	6.57396e-12	0.143822	3.654e-10	6.56582e-12	0.0551533	2.413e-10
17	rs9913911	2.24584e-31	9.54864e-30	0.0143252	1.335e-34	2.76772e-29	0.00616806	1.742e-34	1.04137e-28	0.00275925	3.009e-34	1.0508e-24	1.01508e-08	1.205e-34	1.45525e-28	0.000719045	8.022e-35	1.53766e-29	0.00737499	1.013e-34	6.17371e-26	1.82918e-06	2.136e-34	1.89036e-31	0.168381	3.505e-34	1.84288e-26	9.71404e-07	4.718e-35	3.77229e-27	1.23642e-05	8.563e-35
17	rs4987082	1.21374e-11	1.87932e-09	0.000972041	1.337e-11	1.86426e-09	0.00231246	2.367e-11	5.53961e-11	0.0668407	9.782e-12	4.0403e-10	0.0291347	3.991e-11	1.53394e-10	0.0730979	2.691e-11	3.15928e-12	0.579219	1.097e-11	1.89367e-10	0.0275748	1.924e-11	8.62369e-11	0.0345486	7.115e-12	2.01855e-10	0.0617868	3.108e-11	5.45711e-11	0.0843949	1.035e-11
17	rs77542162	1.43941e-12	1.63324e-11	0.0168195	2.348e-13	8.93381e-11	0.00256261	2.447e-13	7.51919e-12	0.0446977	2.32e-13	1.48826e-10	0.00596334	7.646e-13	9.74334e-12	0.0656762	3.954e-13	2.89866e-12	0.217696	5.179e-13	2.47439e-11	0.0229527	3.19e-13	1.69564e-11	0.0317201	3.459e-13	4.81181e-12	0.0703365	1.915e-13	7.30397e-11	0.00347393	2.385e-13
17	rs448203	6.91284e-13	3.75051e-11	0.00337131	9.945e-14	6.78098e-12	0.0393931	1.466e-13	2.09738e-12	0.124329	1.245e-13	2.2709e-11	0.0139554	1.828e-13	1.47273e-12	0.214445	2.336e-13	1.07155e-11	0.0338006	2.084e-13	2.48952e-10	0.000612582	1.949e-13	1.19773e-12	0.205004	1.631e-13	8.31813e-12	0.0521052	2.025e-13	7.33714e-11	0.00462953	2.282e-13
18	rs11659764	6.11568e-10	4.92389e-09	0.0450659	1.379e-13	2.26354e-09	0.056933	7.625e-14	1.34249e-08	0.00681386	7.634e-14	1.41002e-09	0.191472	1.892e-13	7.18286e-10	0.370881	1.968e-13	2.15733e-09	0.0923129	1.389e-13	7.11528e-08	0.000548611	1.025e-13	3.44289e-09	0.0800675	2.123e-13	8.42329e-09	0.0236336	9.433e-14	4.70529e-09	0.108509	1.725e-13
18	rs12966550	2.19361e-08	1.12668e-06	0.0011873	0.001452	1.40178e-07	0.0728643	0.001699	5.85898e-09	0.958843	0.002315	2.31989e-07	0.0374263	0.001914	1.69696e-06	0.00131868	0.002153	4.15612e-08	0.168848	0.001712	8.74232e-09	0.956924	0.002053	1.14027e-06	0.00177352	0.0015	4.24948e-08	0.179455	0.001753	4.10207e-08	0.115393	0.001291
19	rs8109936	1.30141e-10	5.29944e-10	0.0881369	5.334e-09	8.50018e-08	0.000304197	1.539e-08	4.58e-09	0.00161834	2.638e-09	6.5355e-10	0.0654288	4.194e-09	3.54937e-09	0.0138812	6.952e-09	2.25443e-09	0.025299	8.418e-09	1.68153e-08	0.00145235	8.482e-09	1.94121e-11	0.631334	3.89e-09	1.45154e-10	0.43173	7.162e-09	2.9996e-11	0.627145	5.685e-09
19	rs1800437	2.20914e-08	8.18276e-08	0.0841889	0.0006758	4.82543e-06	0.000162531	0.000879	8.12125e-08	0.110384	0.000818	4.96599e-08	0.118313	0.0006376	3.11737e-08	0.443394	0.001116	4.19565e-07	0.0313886	0.0009907	2.674e-07	0.0157189	0.0007151	4.69459e-09	0.866421	0.0007366	3.24869e-07	0.00934882	0.0006417	1.73097e-08	0.228367	0.0004716
22	rs132384	9.39519e-10	8.40583e-08	0.000591009	2.805e-10	3.05808e-08	0.00967798	5.248e-10	4.70671e-09	0.118194	7.585e-10	3.02743e-09	0.19	6.699e-10	1.07747e-10	0.818577	5.629e-10	5.46447e-09	0.100693	5.728e-10	2.39015e-08	0.00451366	2.257e-10	2.5364e-09	0.0854228	1.897e-10	2.7575e-08	0.00280762	2.292e-10	3.27297e-09	0.116437	3.591e-10
Abbreviations: TLCPD, trans-laminar cribrosa pressure difference; GWAS, genome-wide association study; CHR, chromosome of the SNP; P, P-value for the estimated effect size.

## Sheet: Table S8
Table S8. Previously reported IOP GWAS significant loci from the GWAS catalog.
rsID	CHR	POS	P	Effect allele	PMID
rs28991009	1	11253684	1e-10	T	36450729
rs74315329	1	171605478	1e-26	A	36450729
rs372786669	4	13615183	6e-09	C	36450729
rs371413262	8	85799914	4e-09	T	36450729
rs112082622	10	88446767	2e-09	T	36450729
rs753877638	12	112130514	1e-10	G	36450729
rs1001989	8	107857215	1e-12	T	32352494
rs10233003	7	116143662	2e-49	A	32352494
rs10852918	17	9840501	8e-11	G	32352494
rs10853029	17	59396449	5e-11	T	32352494
rs10987265	9	129156502	7e-09	T	32352494
rs10991421	9	107693140	1e-09	G	32352494
rs11024110	11	17028390	9e-14	A	32352494
rs111345639	2	112630997	2e-08	G	32352494
rs111439095	13	76254433	1e-13	G	32352494
rs112020835	5	108046013	3e-08	G	32352494
rs112694524	2	43453721	1e-10	A	32352494
rs113625761	14	74925150	2e-08	G	32352494
rs113985657	6	597203	5e-10	T	32352494
rs11625452	14	68864457	2e-08	T	32352494
rs11752730	6	44639100	2e-08	C	32352494
rs11899425	2	205996043	7e-11	A	32352494
rs12068500	1	86614151	9e-09	T	32352494
rs12147852	14	53361875	3e-15	G	32352494
rs12199720	6	45307443	4e-08	C	32352494
rs12377624	9	129373110	6e-30	G	32352494
rs12413181	10	94776479	2e-11	A	32352494
rs12422878	12	108982742	4e-08	A	32352494
rs61755579	14	50655307	1e-09	C	32352494
rs632672	11	103050028	3e-08	G	32352494
rs6416749	16	73100308	1e-08	T	32352494
rs6478750	9	129409198	2e-16	T	32352494
rs6700965	1	38036091	1e-10	G	32352494
rs6704012	1	3038530	3e-08	C	32352494
rs6732795	2	69411517	8e-10	C	32352494
rs67382147	6	32507752	4e-08	G	32352494
rs67943620	4	7822994	1e-10	A	32352494
rs7123436	11	48013484	9e-15	A	32352494
rs715338	15	57215867	3e-08	G	32352494
rs72809349	17	10016279	2e-10	T	32352494
rs73111535	1	219222850	2e-09	C	32352494
rs76020419	8	6360289	5e-15	G	32352494
rs7647214	3	188055662	2e-08	C	32352494
rs76945759	22	19860977	2e-08	G	32352494
rs77135980	21	33806286	3e-08	G	32352494
rs7924522	11	128380742	2e-14	A	32352494
rs7941964	11	46805575	3e-09	G	32352494
rs80040504	11	120337712	5e-17	A	32352494
rs9405157	6	1988924	8e-17	T	32352494
rs9494457	6	136474794	7e-14	T	32352494
rs9853115	3	186131600	2e-42	T	32352494
rs9913911	17	10031183	2e-46	A	32352494
rs28795989	4	7891545	3e-31	A	32352494
rs3007364	1	169018902	3e-11	G	32352494
rs3013274	6	170464367	4e-09	G	32352494
rs31916	5	14814883	4e-10	A	32352494
rs327716	7	80838977	7e-11	A	32352494
rs34778574	20	11150594	2e-15	T	32352494
rs35147679	1	113068577	1e-10	T	32352494
rs372532055	10	130837273	2e-09	C	32352494
rs3739556	9	129940379	7e-17	C	32352494
rs3743860	16	89818491	9e-11	T	32352494
rs376649957	6	45145325	2e-09	G	32352494
rs3778523	6	1777764	3e-13	T	32352494
rs4121404	11	89029931	4e-08	T	32352494
rs4133395	8	108314971	2e-11	G	32352494
rs4734972	8	108473294	1e-15	T	32352494
rs4821712	22	38183847	5e-10	C	32352494
rs4856961	3	66858340	3e-13	C	32352494
rs4955665	3	169355019	4e-10	T	32352494
rs4967882	16	65063262	2e-09	C	32352494
rs55686925	9	129423768	2e-11	A	32352494
rs55892100	7	115810676	3e-19	A	32352494
rs55932951	16	77532439	9e-10	T	32352494
rs573037260	11	48873706	7e-09	T	32352494
rs5754198	22	33062231	3e-09	G	32352494
rs6063514	20	49055318	2e-09	C	32352494
rs132384	22	29616265	1e-15	A	32352494
rs13274594	8	108285591	1e-28	A	32352494
rs138689397	8	124542931	4e-12	C	32352494
rs144809193	8	108456069	9e-13	A	32352494
rs147699531	17	10085682	4e-11	T	32352494
rs1501086	4	101460676	3e-10	T	32352494
rs1579050	2	153364527	2e-23	G	32352494
rs1755056	6	45522660	1e-09	C	32352494
rs17752199	6	51406848	5e-18	A	32352494
rs180868838	8	108630063	3e-08	C	32352494
rs1870140	10	82246749	3e-09	G	32352494
rs2000538	11	86505072	4e-08	G	32352494
rs2030500	2	112550325	2e-37	C	32352494
rs2249195	15	61958029	3e-15	A	32352494
rs2294239	22	29449477	6e-09	A	32352494
rs2433414	11	86410241	5e-11	T	32352494
rs2472494	9	107695539	6e-43	T	32352494
rs2697920	11	47370607	2e-14	T	32352494
rs2745572	6	1548369	4e-18	A	32352494
rs2790052	1	165738463	7e-57	G	32352494
rs2797570	10	95045110	7e-09	G	32352494
rs2815114	6	39185605	2e-08	G	32352494
rs3739555	9	129940416	9e-11	T	29617998
rs17047703	1	218525588	1e-10	C	29617998
rs74979875	2	239302568	1e-10	G	29617998
rs71628956	1	1301388	1e-10	A	29617998
rs2268695	1	38029150	1e-10	G	29617998
rs4141194	11	17011176	1e-10	C	29617998
rs7939319	11	86401227	2e-10	T	29617998
rs4744962	9	72546917	2e-10	T	29617998
rs1414154	13	80168006	2e-10	C	29617998
rs215543	20	2780151	2e-10	G	29617998
rs13092193	3	136240366	2e-10	T	29617998
rs13434116	3	136353074	2e-10	G	29617998
rs8176741	9	136131461	2e-10	G	29617998
rs12054750	5	71729221	2e-10	G	29617998
rs62521286	8	124551975	3e-10	A	29617998
rs11024102	11	17008605	3e-10	T	29617998
rs3134963	6	32102305	3e-10	T	29617998
rs34869	5	115152694	4e-10	G	29617998
rs10919470	1	170762680	4e-10	G	29617998
rs7948924	11	86400957	4e-10	T	29617998
rs2468511	5	36452825	5e-10	C	29617998
rs5756813	22	38175477	5e-10	G	29617998
rs2072327	17	19651482	5e-10	T	29617998
rs7560015	2	206006641	5e-10	C	29617998
rs3130342	6	32080146	5e-10	A	29617998
rs34421297	7	32989273	6e-10	C	29617998
rs11952939	5	128704008	7e-10	G	29617998
rs2228100	17	19642952	9e-10	G	29617998
rs10127863	1	89344256	9e-10	G	29617998
rs9574450	13	80219665	1e-09	C	29617998
rs4653301	1	38028374	1e-09	G	29617998
rs7579187	2	100341568	1e-09	G	29617998
rs10793962	9	136129115	1e-09	A	29617998
rs163524	2	45157553	1e-09	C	29617998
rs76070960	2	54684398	1e-09	C	29617998
rs4819855	22	20010850	1e-09	G	29617998
rs34864445	3	135822924	1e-09	C	29617998
rs34781085	3	169364599	1e-09	T	29617998
rs572119521	7	115614461	1e-09	T	29617998
rs11161771	1	86669282	2e-09	A	29617998
rs6776396	3	124321704	2e-09	C	29617998
rs57812022	12	91516147	2e-09	G	29617998
rs4549095	2	121016474	2e-09	A	29617998
rs55828716	6	52393347	2e-09	C	29617998
rs62022112	15	86009608	2e-09	T	29617998
rs216195	17	2203167	2e-09	T	29617998
rs34211052	20	2780683	2e-09	G	29617998
rs12913547	15	67467507	4e-14	T	29617998
rs840464	5	121417463	6e-14	G	29617998
rs9832169	3	171646042	7e-14	G	29617998
rs7405453	17	79615572	2e-13	A	29617998
rs111870938	13	76254708	2e-13	C	29617998
rs12526513	6	82778549	2e-13	T	29617998
rs1726140	6	111971386	3e-13	C	29617998
rs61137716	11	49623204	3e-13	G	29617998
rs1042499	15	90328305	3e-13	T	29617998
rs11230523	11	55415618	3e-13	C	29617998
rs11553764	12	104415244	4e-13	C	29617998
rs11422952	21	40195542	4e-13	G	29617998
rs77059113	2	43672508	4e-13	T	29617998
rs116946461	21	47154348	5e-13	C	29617998
rs4896199	6	136465572	6e-13	A	29617998
rs9544020	13	76253247	8e-13	A	29617998
rs4420855	3	188057207	1e-12	A	29617998
rs78744550	11	46949601	1e-12	T	29617998
rs33958791	22	29524534	1e-12	G	29617998
rs574542723	11	50365906	1e-12	T	29617998
rs77844865	5	108074229	1e-12	T	29617998
rs11246554	11	51423967	1e-12	A	29617998
rs17030613	1	113190807	2e-12	A	29617998
rs12024492	1	219929281	2e-12	C	29617998
rs1042602	11	88911696	2e-12	C	29617998
rs9911155	17	58916059	2e-12	G	29617998
rs9910365	17	58930419	3e-12	A	29617998
rs71621907	3	70967742	3e-12	C	29617998
rs11246610	11	51518261	3e-12	G	29617998
rs621313	11	88913663	3e-12	A	29617998
rs369532258	11	55959647	3e-12	T	29617998
rs202676	11	49227620	3e-12	A	29617998
rs6754433	2	228198773	4e-12	A	29617998
rs75149654	15	90335256	4e-12	T	29617998
rs1418752	1	219927429	4e-12	T	29617998
rs10173269	2	69407720	5e-12	T	29617998
rs77828979	11	49855634	6e-12	T	29617998
rs4739182	8	78840489	6e-12	T	29617998
rs896847	8	95972551	6e-12	G	29617998
rs7103246	11	50367359	7e-12	T	29617998
rs67050149	17	79557043	7e-12	C	29617998
rs7847934	9	72549748	1e-11	A	29617998
rs78389809	1	1302754	1e-11	T	29617998
rs113711540	1	218519929	1e-11	A	29617998
rs76154806	11	55314492	1e-11	T	29617998
rs35251008	15	67468525	1e-11	A	29617998
rs762387	21	40204149	1e-11	T	29617998
rs77606373	5	108086375	1e-11	A	29617998
rs2249193	15	61957960	1e-11	C	29617998
rs9297949	8	95969445	2e-11	A	29617998
rs75164522	14	38025712	2e-11	C	29617998
rs61751933	11	55889895	2e-11	C	29617998
rs4775427	15	61951235	3e-11	C	29617998
rs10036789	5	71695918	3e-11	C	29617998
rs115630272	5	128698443	3e-11	T	29617998
rs72835956	6	597164	4e-11	T	29617998
rs5754221	22	33103455	4e-11	T	29617998
rs4901012	14	38055445	4e-11	C	29617998
rs17819222	15	56094180	4e-11	G	29617998
rs368287	5	79351140	4e-11	G	29617998
rs35667731	4	87825785	5e-11	A	29617998
rs4749043	10	25822360	5e-11	A	29617998
rs447875	5	79351860	5e-11	G	29617998
rs145838709	18	52767518	5e-11	C	29617998
rs4061659	17	1997444	6e-11	G	29617998
rs10180371	2	206014979	6e-11	A	29617998
rs1075989	4	87829251	7e-11	A	29617998
rs11391380	3	105055539	7e-11	A	29617998
rs5896	11	46745003	7e-11	C	29617998
rs34552401	3	70950691	9e-11	A	29617998
rs11147235	12	133688707	4e-08	T	29617998
rs11014271	10	25160502	4e-08	C	29617998
rs1047922	18	74070562	1e-11	T	29617998
rs11499034	14	81972441	1e-08	T	29617998
rs116713089	2	33359565	8e-18	G	29617998
rs154001	5	127685135	3e-08	C	29617998
rs2181190	6	158467989	3e-09	T	29617998
rs28872512	11		7e-13	G	29617998
rs4920608	1	17319287	4e-08	C	29617998
rs60372268	17	44947756	4e-10	A	29617998
rs663576	17	47331987	1e-08	C	29617998
rs72681869	14	50655357	6e-11	G	29617998
rs72755233	15	100692953	3e-45	G	29617998
rs7316170	12	108980536	5e-11	C	29617998
rs77542162	17	67081278	8e-21	A	29617998
rs78980826	10	92684953	2e-08	G	29617998
rs8009633	14	53386836	1e-13	G	29617998
rs807037	10	102824349	8e-09	G	29617998
rs72766630	9	136926791	1e-15	G	29617998
rs7929717	11	48466243	1e-15	G	29617998
rs6437582	3	105073472	2e-15	A	29617998
rs17006576	2	28365914	2e-15	G	29617998
rs4608502	2	228134155	2e-15	T	29617998
rs564626594	16	65055540	2e-15	T	29617998
rs6741499	2	28369436	4e-15	C	29617998
rs113542380	2	43464818	4e-15	G	29617998
rs327712	7	80836057	6e-15	C	29617998
rs6431539	2	238360708	6e-15	G	29617998
rs35195	16	65025718	7e-15	G	29617998
rs9378671	6	2041171	7e-15	T	29617998
rs528855147	1	113184604	8e-15	T	29617998
rs1859434	17	4882952	1e-14	G	29617998
rs11039798	11	48540223	2e-14	G	29617998
rs2731646	5	121420919	2e-14	A	29617998
rs11918217	3	186190686	2e-14	C	29617998
rs7543855	1	36574126	2e-14	C	29617998
rs274136	1	36579458	2e-14	A	29617998
rs452825	17	4874215	3e-14	T	29617998
rs3850195	3	171619516	3e-14	A	29617998
rs9608740	22	29620325	3e-14	A	29617998
rs11040204	11	49007280	4e-14	C	29617998
rs448203	17	75495065	2e-27	T	29617998
rs1222926	10	95039397	9e-27	C	29617998
rs10821953	10	63828879	1e-26	T	29617998
rs530474810	5	52583134	2e-26	T	29617998
rs3740689	11	47380593	3e-26	G	29617998
rs1700874	1	219182858	3e-26	A	29617998
rs28687756	16	88328928	7e-26	T	29617998
rs76953588	16	77611387	1e-25	T	29617998
rs12778514	10	63832279	1e-25	G	29617998
rs56009602	11	130289612	4e-25	C	29617998
rs2305013	11	120340060	5e-25	A	29617998
rs4963153	11	791462	2e-24	G	29617998
rs9938149	16	88331640	4e-24	C	29617998
rs1363919	5	52625853	7e-24	T	29617998
rs9038	17	75495397	2e-23	T	29617998
rs4963156	11	780827	4e-23	C	29617998
rs4752805	11	48018355	1e-22	A	29617998
rs1831902	9	13558317	6e-22	C	29617998
rs534975221	1	11157243	2e-21	G	29617998
rs7739648	6	1540483	4e-21	A	29617998
rs10071507	5	64638339	4e-21	T	29617998
rs6910919	6	82781389	3e-20	C	29617998
rs13436243	5	64652495	5e-20	T	29617998
rs72904286	6	51414922	5e-20	C	29617998
rs11659764	18	53335512	6e-20	T	29617998
rs148766287	21	47404422	3e-19	C	29617998
rs12471183	2	153366827	5e-19	T	29617998
rs2437819	9	107699196	7e-19	G	29617998
rs3132307	9	137436214	1e-18	G	29617998
rs2579989	6	51460154	3e-18	T	29617998
rs146196583	9	129944671	1e-17	C	29617998
rs3118515	9	137436314	1e-17	G	29617998
rs2571445	2	218683154	2e-17	A	29617998
rs3791979	2	218667372	2e-17	T	29617998
rs7930976	11	130276077	4e-17	A	29617998
rs72932713	18	53186911	5e-17	T	29617998
rs11616662	13	41119466	5e-17	G	29617998
rs4672075	2	56043802	6e-17	C	29617998
rs9378319	6	2053677	7e-17	T	29617998
rs11999938	9	13555912	7e-17	G	29617998
rs7572523	2	56053095	8e-17	A	29617998
rs530696125	2	238352231	1e-16	G	29617998
rs11790360	9	139866247	1e-16	T	29617998
rs2721051	13	41110884	2e-16	C	29617998
rs11795079	9	136930134	4e-16	T	29617998
rs1794818	6	111968788	7e-16	A	29617998
rs945211	1	32191798	3e-09	G	29617998
rs12150284	17	10031090	5e-77	C	29617998
rs7635832	3	171989276	5e-50	T	29617998
rs4657476	1	165732661	4e-45	C	29617998
rs4656461	1	165687205	1e-43	G	29617998
rs4236601	7	116162729	1e-42	G	29617998
rs62289359	4	7897168	1e-39	C	29617998
rs6816389	4	7864457	2e-34	T	29617998
rs6476827	9	4220832	5e-33	C	29617998
rs3829849	9	129390800	7e-32	C	29617998
rs10505102	8	108288349	2e-31	T	29617998
rs10760442	9	129383900	7e-31	G	29617998
rs1570204	9	4216751	7e-31	T	29617998
rs13270051	8	108288752	9e-31	C	29617998
rs1227996	11	47965189	2e-30	C	29617998
rs9919526	11	47451623	6e-30	C	29617998
rs4380442	3	171930381	1e-28	G	29617998
rs11217878	11	120340383	6e-28	G	29617998
rs78454115	16	77599911	2e-27	G	29617998
rs181331502	18	65071623	6e-09	A	29617998
rs77157375	2	219779911	7e-09	G	29617998
rs118149273	10	63162939	7e-09	C	29617998
rs146200153	11	56463469	7e-09	G	29617998
rs7251031	19	11266693	7e-09	T	29617998
rs113492892	2	242176395	7e-09	G	29617998
rs34985965	20	38541547	7e-09	G	29617998
rs17050072	2	121048712	8e-09	T	29617998
rs314263	6	105392745	8e-09	C	29617998
rs188488867	2	219784256	8e-09	C	29617998
rs2219968	8	78956658	9e-09	G	29617998
rs4627617	2	54660456	1e-09	G	29617998
rs10800542	1	170764915	1e-08	T	29617998
rs3739070	2	239306268	1e-08	A	29617998
rs185616	5	131543766	1e-08	G	29617998
rs10767734	11	28642381	1e-08	C	29617998
rs545317462	15	48822758	1e-08	A	29617998
rs28549	5	178766912	1e-08	A	29617998
rs3740471	10	105363289	1e-08	T	29617998
rs11637353	15	76014429	1e-08	G	29617998
rs7219007	17		1e-08	C	29617998
rs17129031	1	86736892	1e-08	T	29617998
rs2860235	2	66567896	1e-08	T	29617998
rs11772848	7	101044030	1e-08	G	29617998
rs12423782	12	50766785	1e-08	A	29617998
rs10172196	2	36780549	3e-09	G	29617998
rs10447301	5	178549254	3e-09	G	29617998
rs2468506	5	36449552	3e-09	G	29617998
rs1591805	6	126717064	3e-09	A	29617998
rs6432327	2	5947099	3e-09	C	29617998
rs12713563	2	66541266	3e-09	T	29617998
rs986912	3	124284055	3e-09	G	29617998
rs1912403	15	56208933	3e-09	T	29617998
rs9309969	3	85134557	3e-09	T	29617998
rs5754102	22	21916272	3e-09	C	29617998
rs181362	22	21932068	3e-09	C	29617998
rs78169557	13	41655900	4e-09	T	29617998
rs2035835	17	72929380	4e-09	G	29617998
rs4764899	12	102982210	4e-09	T	29617998
rs11221332	11	128380974	5e-09	C	29617998
rs7759938	6	105378954	5e-09	C	29617998
rs10994754	10	63166773	5e-09	G	29617998
rs11606499	11	56409603	5e-09	C	29617998
rs786906	1	89271574	5e-09	T	29617998
rs72848971	10	105305001	5e-09	G	29617998
rs10508700	10	25821318	5e-09	T	29617998
rs62330027	5	318557	6e-09	T	29617998
rs6065171	20	38538768	6e-09	T	29617998
rs10625795	10	28958605	6e-09	T	29617998
rs17424999	15	76028369	6e-09	A	29617998
rs7932983	11	110587291	2e-08	A	29617998
rs7982779	13	41764440	2e-08	A	29617998
rs7695698	4	184801157	2e-08	T	29617998
rs10230941	7	117636111	2e-08	C	29617998
rs62024517	15	85948136	2e-08	T	29617998
rs13061527	3	85151828	2e-08	T	29617998
rs4656744	1	170170094	2e-08	T	29617998
rs572076167	3	132434862	2e-08	T	29617998
rs7394259	10	25166828	2e-08	G	29617998
rs10140566	14	73132190	2e-08	T	29617998
rs10507170	12	104245046	3e-08	G	29617998
rs62465642	7	101057493	3e-08	A	29617998
rs11111315	12	102983914	3e-08	G	29617998
rs1361108	6	126767600	3e-08	C	29617998
rs12590660	14	34016464	3e-08	C	29617998
rs17101520	14	34021028	4e-08	G	29617998
rs2482826	10	30467178	4e-08	C	29617998
rs11594566	10	114912970	4e-08	C	29617998
rs1160554	8	13401816	4e-08	C	29617998
rs556417493	1	1639781	9e-09	G	36450729
rs375507039	1	244595918	5e-09	C	36450729
rs201956837	6	31324738	9e-09	A	36450729
rs367716060	10	75671658	9e-09	A	36450729
rs557881342	10	81109411	7e-09	T	36450729
rs933632776	14	73137392	4e-10	A	36450729
rs776910868	19	1529426	1e-09	T	36450729
rs367872741	2	130905832	2e-11	C	35121771
rs35729878	8	3104896	3e-11	G	35121771
rs77162552	15	40035452	1e-12	A	35121771
rs145063132	7	14049827	8e-09	G	30591961
rs7047871	9	4050113	1e-17	T	30591961
rs2359644	1	35246653	7e-10	C	30591961
rs7525308	1	45293518	2e-12	G	30591961
rs1282146	1	111603482	1e-08	G	30591961
rs201143466	2	3692238	7e-10	G	30591961
rs78212733	2	13175369	8e-10	C	30591961
rs4514918	2	54760820	2e-11	C	30591961
rs12504231	4	11604896	6e-19	C	30591961
rs2374155	6	68098200	9e-09	G	30591961
rs17737857	6	123711840	1e-11	C	30591961
rs10563220	7	65322388	2e-09	AT	30591961
rs8188557	8	46856890	2e-11	G	30591961
rs73571445	13	114050362	8e-17	G	30591961
rs11157810	14	23241504	6e-17	C	30591961
rs4467035	15	24588551	3e-11	G	30591961
rs112367696	16	2714443	2e-18	C	30591961
rs11078446	17	1357534	1e-13	T	30591961
rs3875283	21	29422506	1e-13	G	30591961
rs1044864	2	112526866	2e-33	G	29785010
rs10928224	2	145465576	5e-13	T	29785010
rs12507127	4	7920267	2e-34	A	29785010
rs7004172	8	108340982	4e-14	G	29785010
rs11606902	11	86500201	6e-10	C	29785010
rs143038218	1	11388792	6e-10	T	29785010
rs12123086	1	36591612	2e-11	G	29785010
rs4074961	1	38092723	4e-12	C	29785010
rs12076366	1	86621453	8e-14	T	29785010
rs12139208	1	88213014	9e-10	T	29785010
rs61818802	1	113181739	6e-10	C	29785010
rs10918274	1	165714416	2e-87	T	29785010
rs4132172	3	188061714	2e-10	C	29785010
rs73103335	1	219111028	3e-15	A	29785010
rs34447926	2	33588869	3e-08	A	29785010
rs437376	4	177430409	6e-09	T	29785010
rs4671217	2	54670518	3e-09	T	29785010
rs6546486	2	69413892	7e-13	A	29785010
rs73220177	5	108046700	2e-11	G	29785010
rs1381486	8	107964226	2e-09	T	29785010
rs2022945	8	108251139	1e-28	A	29785010
rs4496939	8	108434700	3e-18	A	29785010
rs62520913	8	124614322	4e-17	C	29785010
rs10869665	9	78518999	1e-10	C	29785010
rs2472493	9	107695848	6e-59	G	29785010
rs11795066	9	129863168	2e-18	G	29785010
rs6585986	10	82171559	1e-09	T	29785010
rs9419741	10	94430525	2e-09	A	29785010
rs1746483	10	95044789	4e-11	C	29785010
rs4367880	10	114795256	4e-08	G	29785010
rs12356830	10	130830938	2e-08	T	29785010
rs10902223	11	817786	1e-09	C	29785010
rs9666712	11	44855663	3e-08	G	29785010
rs10838455	11	45379774	2e-09	T	29785010
rs10838681	11	47275064	3e-18	G	29785010
rs7936821	11	55085501	3e-14	C	29785010
rs10793308	11	78086005	2e-08	C	29785010
rs57999988	11	110465051	4e-08	C	29785010
rs116089225	1	165684678	1e-22	C	29785010
rs73057184	2	205974842	2e-10	C	29785010
rs57435966	2	239311369	6e-09	C	29785010
rs1286771	3	25581512	5e-09	T	29785010
rs2526385	3	50181135	3e-09	T	29785010
rs6781336	3	66858050	3e-18	A	29785010
rs67889059	3	124309249	5e-09	G	29785010
rs62283814	3	171821556	1e-10	C	29785010
rs12492846	3	171926691	7e-10	C	29785010
rs1200113	1	169059106	6e-11	T	29785010
rs28649910	4	7861283	9e-41	A	29785010
rs10189434	2	28358751	1e-09	C	29785010
rs368503	5	14820417	5e-15	A	29785010
rs12517876	5	64550321	5e-12	A	29785010
rs3952231	5	77739827	7e-09	G	29785010
rs55771809	2	101647894	2e-09	G	29785010
rs722585	6	1775863	1e-13	G	29785010
rs6914086	6	2096035	3e-19	T	29785010
rs28383314	6	32587213	3e-09	T	29785010
rs3004063	6	39863217	4e-08	A	29785010
rs4714896	6	45928727	6e-09	T	29785010
rs9364973	6	158975716	7e-10	C	29785010
rs59020521	6	170461771	5e-14	T	29785010
rs1635182	7	11683692	2e-08	C	29785010
rs1362227	7	33511631	3e-09	A	29785010
rs6952464	7	39076327	1e-10	C	29785010
rs73167871	7	82938544	2e-09	A	29785010
rs2041475	7	103188061	5e-09	C	29785010
rs2896175	7	115811436	1e-16	A	29785010
rs10281637	7	116151338	3e-56	T	29785010
rs4128399	7	151498679	1e-10	T	29785010
rs62508223	8	78941534	9e-11	G	29785010
rs72684536	8	107840839	2e-16	G	29785010
rs11217863	11	120293138	3e-29	G	29785010
rs12824973	12	71100447	1e-08	G	29785010
rs10860882	12	102971619	2e-08	C	29785010
rs73191218	12	108978414	1e-10	C	29785010
rs10774624	12	111833788	3e-10	G	29785010
rs9530143	13	73639371	2e-08	G	29785010
rs9544022	13	76257266	1e-10	G	29785010
rs112972174	13	110908931	2e-09	G	29785010
rs12879626	14	34721134	2e-09	T	29785010
rs74384554	14	74964903	1e-11	T	29785010
rs28575268	15	57062618	1e-10	G	29785010
rs1874458	16	65080739	3e-15	G	29785010
rs35381200	16	70677068	3e-08	T	29785010
rs12444539	16	77538003	9e-13	A	29785010
rs9912530	17	44836302	2e-10	T	29785010
rs3785855	17	59391441	4e-16	T	29785010
rs41506447	18	74075239	2e-08	T	29785010
rs6095946	20	49060191	5e-10	C	29785010
rs17534001	22	19842310	5e-12	G	29785010
rs756481	22	33105227	1e-10	A	29785010
rs6000889	22	38184851	2e-12	C	29785010
rs10105844	8	108290872	2e-10	?	29235454
rs1866758	1	42318868	5e-11	?	29235454
rs199800298	11	120348584	1e-21	?	29235454
rs9552680	13	23235285	1e-09	?	29235454
rs5785510	10	63837290	1e-15	?	29235454
rs7977237	12	43700341	3e-08	?	29235454
rs6668108	1	165691320	7e-30	?	29235454
rs13076750	3	188059443	1e-13	?	29235454
rs115179432	2	33348679	1e-10	?	29235454
rs596169	1	219147419	4e-12	?	29235454
rs7599762	2	238322885	1e-08	?	29235454
rs1396046	6	51536992	7e-10	?	29235454
rs2875087	6	82616083	9e-18	?	29235454
rs141917145	6	113375847	1e-08	?	29235454
rs12912045	15	67467297	6e-17	?	29235454
rs6445055	3	171992387	2e-32	?	29235454
rs75828804	16	77591935	3e-14	?	29235454
rs11656696	17	10033679	1e-28	?	29235454
rs2224492	9	4237546	4e-16	?	29235454
rs34629349	17	4829560	2e-14	?	29235454
rs58073046	11	120248493	6e-15	?	29235454
rs11710845	3	150065280	7e-09	?	29235454
rs12926024	16	88331309	4e-12	?	29235454
rs10258482	7	116150095	2e-14	?	29235454
rs143937055	2	228143967	9e-13	?	29235454
rs2839082	21	47442334	8e-09	?	29235454
rs4865762	5	52582931	1e-16	?	29235454
rs66479974	10	95049398	5e-11	?	29235454
rs17527016	4	111963719	3e-10	?	29235454
rs7426380	2	56095010	2e-13	?	29235454
rs79390637	11	47456867	1e-19	?	29235454
rs73220188	5	108053612	1e-13	?	29235454
rs1509922	7	80858944	6e-12	?	29235454
rs55692468	2	153361375	5e-13	?	29235454
rs4790881	17	2068932	1e-12	?	29235454
rs6968419	7	115823384	2e-20	?	29235454
rs7555523	1	165718979	2e-18	?	29235454
rs1035673	2	218675533	7e-12	?	29235454
rs274760	1	36573573	8e-09	?	38965376
rs4640119	15	56195191	8e-09	?	38965376
rs1794824	6	111971317	9e-09	?	38965376
rs10431123	11	54956783	9e-09	?	38965376
rs112798551	14	37818043	1e-08	?	38965376
rs2722591	2	5946313	2e-08	?	38965376
rs11191749	10	105378840	2e-08	?	38965376
rs10814543	9	3757011	2e-08	?	38965376
rs62279163	2	228168099	2e-08	?	38965376
rs9652858	17	59087808	2e-08	?	38965376
rs383027	16	89693756	2e-08	?	38965376
rs1134941	2	242255378	3e-08	?	38965376
rs2059794	5	79333415	4e-08	?	38965376
rs9405541	6	2052811	1e-10	?	38965376
rs6713555	2	238398182	1e-10	?	38965376
rs7851770	9	13557747	2e-10	?	38965376
rs149422858	9	129944667	3e-10	?	38965376
rs371030210	9	136881431	7e-10	?	38965376
rs2784241	6	51461621	7e-10	?	38965376
rs74948688	13	41110922	9e-10	?	38965376
rs12665142	6	158467281	1e-09	?	38965376
rs34871379	15	67554427	1e-09	?	38965376
rs7040970	9	139859013	2e-09	?	38965376
rs113447513	2	218522878	2e-09	?	38965376
rs6445046	3	171933252	1e-27	?	38965376
rs12691499	1	165687665	1e-22	?	38965376
rs113012334	11	47316569	2e-21	?	38965376
rs762969846	5	52567048	1e-17	?	38965376
rs282943	16	77540740	5e-16	?	38965376
rs35322733	8	108355461	3e-15	?	38965376
rs4948502	10	63839417	3e-14	?	38965376
rs71709114	1	219207328	1e-13	?	38965376
rs3132302	9	137445942	3e-13	?	38965376
rs9986372	6	82787851	6e-12	?	38965376
rs9285863	5	108071655	7e-12	?	38965376
rs28990994	1	11250961	2e-11	?	38965376
rs374920805	13	76284608	4e-11	?	38965376
rs754861492	5	64526660	5e-11	?	38965376
rs11217874	11	120325548	1e-08	A	25637523
rs12785387	11	120221987	2e-08	T	25637523
rs4936518	11	120311198	2e-08	A	25637523
rs76693355	11	120292477	5e-09	T	25637523
rs2279948	1	86691285	6e-14	?	30054594
rs35638741	1	88195247	3e-08	?	30054594
rs12045227	1	113128212	3e-11	?	30054594
rs11123857	2	101603812	2e-08	?	30054594
rs16837021	2	206003035	6e-10	?	30054594
rs73174309	3	169195666	1e-08	?	30054594
rs16856911	3	171800498	3e-09	?	30054594
rs28520091	4	7846240	5e-18	?	30054594
rs28500712	4	7896213	2e-34	?	30054594
rs31918	5	14820927	1e-12	?	30054594
rs78658973	2	112484525	2e-31	?	30054594
rs66724425	5	64605753	7e-11	?	30054594
rs2797560	10	95041904	8e-09	?	30054594
rs34952318	20	11177055	1e-16	?	30054594
rs4629237	21	29496570	7e-10	?	30054594
rs6554074	4	54086162	3e-08	?	30054594
rs111307712	6	105379676	4e-09	?	30054594
rs10901553	10	127868744	2e-08	?	30054594
rs883245	11	119217311	2e-08	?	30054594
rs73191227	12	108990053	4e-10	?	30054594
rs11065979	12	112059557	3e-09	?	30054594
rs9316969	13	22978753	3e-08	?	30054594
rs11079868	17	47357969	7e-09	?	30054594
rs10819187	9	129369971	2e-15	?	30054594
rs8176747	9	136131315	5e-10	?	30054594
rs1556659	10	130834698	5e-09	?	30054594
rs746491	11	86406159	2e-14	?	30054594
rs7338461	13	76245542	2e-12	?	30054594
rs73296215	14	74965630	1e-08	?	30054594
rs199529	17	44837217	4e-08	?	30054594
rs1558225	17	59392064	1e-13	?	30054594
rs3134954	6	32071893	3e-09	?	30054594
rs12674371	7	39071310	3e-08	?	30054594
rs2188836	7	117635382	1e-10	?	30054594
rs35174414	8	78977693	2e-09	?	30054594
rs66602224	8	108293718	1e-13	?	30054594
rs62520914	8	124615071	1e-14	?	30054594
rs2472496	9	107695353	4e-50	?	30054594
rs6478746	9	129367398	5e-27	?	30054594
rs34942426	3	70965425	2e-08	T	31798171
rs9638227	7	65090608	6e-11	C	31798171
rs12912010	15	67467143	1e-10	T	31798171
rs9605049	22	20011159	2e-08	T	31798171
rs28503222	7	116140931	1e-09	C	31798171
rs76757809	11	48183186	2e-09	G	31798171
rs150202082	18	53027723	3e-08	T	31798171
rs7518099	1	165736880	2e-11	C	31798171
rs2487048	9	107691823	5e-09	A	28073927
rs55796939	11	130284041	2e-08	T	28073927
rs7944735	11	47955608	1e-09	C	28073927
rs12794618	11	120289699	2e-09	C	28073927
rs59454355	7	116156023	7e-57	C	31959993
rs2275241	9	129370576	2e-32	G	31959993
rs6838291	4	7917806	5e-30	C	31959993
rs56319620	11	47998922	6e-23	C	31959993
rs2439042	6	51446615	2e-16	T	31959993
rs11229165	11	55112643	2e-11	T	31959993
rs57111852	6	606263	5e-11	G	31959993
rs1283696	8	108441531	9e-11	T	31959993
rs62172701	2	205998191	1e-09	A	31959993
rs10796912	1	38091597	1e-09	G	31959993
rs12216891	9	136127366	2e-09	C	31959993
rs4601984	15	57060530	2e-09	G	31959993
rs1084524	2	55932390	2e-09	G	31959993
rs73220190	5	108053907	4e-09	T	31959993
rs73148965	22	19872935	5e-09	G	31959993
rs2935072	6	170460912	6e-09	C	31959993
rs4412362	8	78930579	6e-09	C	31959993
rs74259971	2	54659204	8e-09	T	31959993
rs7273775	20	49061320	1e-08	C	31959993
rs73294447	14	74929721	3e-08	T	31959993
rs2881425	8	107836447	2e-15	A	31959993
rs17339357	8	124600906	7e-15	T	31959993
rs1867409	3	66860178	9e-15	G	31959993
rs62580791	9	129757851	2e-14	A	31959993
rs11234741	11	86401678	2e-14	A	31959993
rs6914444	6	1983440	2e-14	T	31959993
rs3785856	17	59391379	1e-13	A	31959993
rs75265191	16	77577844	3e-13	G	31959993
rs74984957	16	65073799	6e-13	G	31959993
rs3743861	16	89818340	7e-13	G	31959993
rs9544024	13	76258720	1e-12	A	31959993
rs76325372	5	14837332	3e-12	A	31959993
rs8064739	17	9842264	1e-11	A	31959993
rs4434990	11	51517073	2e-11	G	31959993
rs59072263	7	8152067	1e-08	G	23836780
rs747782	11	47940925	1e-11	C	25173106
rs8176743	9	136131415	3e-11	T	25173106
rs12419342	11	47468545	5e-09	C	25173106
Abbreviations: IOP, intraocular pressure; GWAS, genome-wide association study; CHR, chromosome of the SNP; POS, base pair position (GRCh37/hg19) of the SNP in the locus; P, P-value; PMID, pubmed ID.

## Sheet: Table S9
Table S9. eQTL associations of lead variants in 12 previously unreported loci in the TLCPD GWAS from the GTEx (P < 5e-08).
Variant Id	SNP Id	Tissue	Gencode Id	Gene Symbol	P-Value	NES
chr1_243321824_T_G_b38	rs68192516	Adipose - Subcutaneous	ENSG00000054282.16	SDCCAG8	2.5e-30	0.39
chr1_243321824_T_G_b38	rs68192516	Adipose - Subcutaneous	ENSG00000143702.16	CEP170	1.2e-13	0.16
chr1_243321824_T_G_b38	rs68192516	Adipose - Visceral (Omentum)	ENSG00000054282.16	SDCCAG8	3.4e-20	0.33
chr1_243321824_T_G_b38	rs68192516	Adipose - Visceral (Omentum)	ENSG00000143702.16	CEP170	3.4e-09	0.16
chr1_243321824_T_G_b38	rs68192516	Artery - Aorta	ENSG00000054282.16	SDCCAG8	1.3e-11	0.26
chr1_243321824_T_G_b38	rs68192516	Artery - Tibial	ENSG00000054282.16	SDCCAG8	2.9e-08	0.19
chr1_243321824_T_G_b38	rs68192516	Brain - Caudate (basal ganglia)	ENSG00000054282.16	SDCCAG8	1.4e-10	0.29
chr1_243321824_T_G_b38	rs68192516	Brain - Cortex	ENSG00000054282.16	SDCCAG8	1.5e-08	0.35
chr1_243321824_T_G_b38	rs68192516	Breast - Mammary Tissue	ENSG00000054282.16	SDCCAG8	1.8e-21	0.39
chr1_243321824_T_G_b38	rs68192516	Breast - Mammary Tissue	ENSG00000143702.16	CEP170	5.6e-17	0.19
chr1_243321824_T_G_b38	rs68192516	Cells - Cultured fibroblasts	ENSG00000054282.16	SDCCAG8	1e-81	0.51
chr1_243321824_T_G_b38	rs68192516	Cells - Cultured fibroblasts	ENSG00000143702.16	CEP170	2.4e-34	0.2
chr1_243321824_T_G_b38	rs68192516	Cells - EBV-transformed lymphocytes	ENSG00000054282.16	SDCCAG8	4.1e-29	0.52
chr1_243321824_T_G_b38	rs68192516	Colon - Sigmoid	ENSG00000054282.16	SDCCAG8	3.6e-17	0.34
chr1_243321824_T_G_b38	rs68192516	Colon - Transverse	ENSG00000054282.16	SDCCAG8	3e-18	0.34
chr1_243321824_T_G_b38	rs68192516	Esophagus - Gastroesophageal Junction	ENSG00000054282.16	SDCCAG8	3.3e-13	0.34
chr1_243321824_T_G_b38	rs68192516	Esophagus - Mucosa	ENSG00000054282.16	SDCCAG8	2.9e-15	0.25
chr1_243321824_T_G_b38	rs68192516	Esophagus - Muscularis	ENSG00000054282.16	SDCCAG8	2.2e-18	0.33
chr1_243321824_T_G_b38	rs68192516	Heart - Atrial Appendage	ENSG00000054282.16	SDCCAG8	2.5e-14	0.3
chr1_243321824_T_G_b38	rs68192516	Heart - Atrial Appendage	ENSG00000143702.16	CEP170	1.2e-11	0.19
chr1_243321824_T_G_b38	rs68192516	Heart - Left Ventricle	ENSG00000054282.16	SDCCAG8	2.3e-08	0.26
chr1_243321824_T_G_b38	rs68192516	Lung	ENSG00000054282.16	SDCCAG8	1.3e-17	0.19
chr1_243321824_T_G_b38	rs68192516	Muscle - Skeletal	ENSG00000054282.16	SDCCAG8	1e-09	0.17
chr1_243321824_T_G_b38	rs68192516	Nerve - Tibial	ENSG00000054282.16	SDCCAG8	5.6e-53	0.53
chr1_243321824_T_G_b38	rs68192516	Nerve - Tibial	ENSG00000143702.16	CEP170	2.4e-18	0.16
chr1_243321824_T_G_b38	rs68192516	Ovary	ENSG00000054282.16	SDCCAG8	3.1e-08	0.37
chr1_243321824_T_G_b38	rs68192516	Pancreas	ENSG00000054282.16	SDCCAG8	5.2e-18	0.38
chr1_243321824_T_G_b38	rs68192516	Skin - Not Sun Exposed (Suprapubic)	ENSG00000054282.16	SDCCAG8	1.1e-17	0.25
chr1_243321824_T_G_b38	rs68192516	Skin - Sun Exposed (Lower leg)	ENSG00000054282.16	SDCCAG8	4e-10	0.19
chr1_243321824_T_G_b38	rs68192516	Spleen	ENSG00000054282.16	SDCCAG8	5.5e-10	0.37
chr1_243321824_T_G_b38	rs68192516	Stomach	ENSG00000054282.16	SDCCAG8	5e-15	0.4
chr1_243321824_T_G_b38	rs68192516	Testis	ENSG00000231512.6	SEPTIN14P21	1.1e-09	-0.4
chr1_243321824_T_G_b38	rs68192516	Thyroid	ENSG00000054282.16	SDCCAG8	8.8e-12	0.23
chr1_243321824_T_G_b38	rs68192516	Uterus	ENSG00000054282.16	SDCCAG8	6.2e-09	0.43
chr1_243321824_T_G_b38	rs68192516	Whole Blood	ENSG00000054282.16	SDCCAG8	1.8e-55	0.43
chr1_243321824_T_G_b38	rs68192516	Whole Blood	ENSG00000143702.16	CEP170	4.1e-09	0.099
chr5_171206563_A_G_b38	rs11747937	Brain - Caudate (basal ganglia)	ENSG00000204764.14	RANBP17	5.5e-10	0.39
chr5_171206563_A_G_b38	rs11747937	Brain - Nucleus accumbens (basal ganglia)	ENSG00000204764.14	RANBP17	3.5e-08	0.3
chr5_171206563_A_G_b38	rs11747937	Liver	ENSG00000204764.14	RANBP17	3e-09	0.53
chr5_171206563_A_G_b38	rs11747937	Testis	ENSG00000253966.1	ENSG00000253966	1.1e-19	-0.6
chr16_1544157_G_A_b38	rs8053605	Adipose - Subcutaneous	ENSG00000100726.15	TELO2	8.7e-16	-0.24
chr16_1544157_G_A_b38	rs8053605	Adipose - Visceral (Omentum)	ENSG00000100726.15	TELO2	2e-08	-0.18
chr16_1544157_G_A_b38	rs8053605	Artery - Aorta	ENSG00000206053.13	JPT2	4.3e-19	-0.33
chr16_1544157_G_A_b38	rs8053605	Artery - Aorta	ENSG00000131634.14	TMEM204	2.8e-08	0.17
chr16_1544157_G_A_b38	rs8053605	Artery - Tibial	ENSG00000100726.15	TELO2	1e-10	-0.18
chr16_1544157_G_A_b38	rs8053605	Artery - Tibial	ENSG00000206053.13	JPT2	1.1e-09	-0.19
chr16_1544157_G_A_b38	rs8053605	Cells - Cultured fibroblasts	ENSG00000131634.14	TMEM204	2.2e-11	0.15
chr16_1544157_G_A_b38	rs8053605	Cells - Cultured fibroblasts	ENSG00000100726.15	TELO2	7.8e-09	-0.083
chr16_1544157_G_A_b38	rs8053605	Cells - EBV-transformed lymphocytes	ENSG00000131634.14	TMEM204	5.8e-10	0.43
chr16_1544157_G_A_b38	rs8053605	Colon - Sigmoid	ENSG00000131634.14	TMEM204	1.4e-09	0.22
chr16_1544157_G_A_b38	rs8053605	Esophagus - Gastroesophageal Junction	ENSG00000131634.14	TMEM204	1.5e-13	0.25
chr16_1544157_G_A_b38	rs8053605	Esophagus - Muscularis	ENSG00000131634.14	TMEM204	1.9e-18	0.23
chr16_1544157_G_A_b38	rs8053605	Muscle - Skeletal	ENSG00000187535.14	IFT140	8.5e-10	0.17
chr16_1544157_G_A_b38	rs8053605	Nerve - Tibial	ENSG00000100726.15	TELO2	8.3e-13	-0.21
chr16_1544157_G_A_b38	rs8053605	Nerve - Tibial	ENSG00000206053.13	JPT2	9.7e-09	-0.16
chr16_1544157_G_A_b38	rs8053605	Pituitary	ENSG00000187535.14	IFT140	4.7e-15	0.3
chr16_1544157_G_A_b38	rs8053605	Skin - Not Sun Exposed (Suprapubic)	ENSG00000100726.15	TELO2	1.1e-11	-0.18
chr16_1544157_G_A_b38	rs8053605	Skin - Sun Exposed (Lower leg)	ENSG00000100726.15	TELO2	7e-13	-0.21
chr16_1544157_G_A_b38	rs8053605	Testis	ENSG00000280231.1	ENSG00000280231	3.4e-18	-0.32
chr16_1544157_G_A_b38	rs8053605	Testis	ENSG00000100726.15	TELO2	6e-10	-0.26
chr16_1544157_G_A_b38	rs8053605	Thyroid	ENSG00000100726.15	TELO2	2.4e-11	-0.22
chr16_1544157_G_A_b38	rs8053605	Whole Blood	ENSG00000131634.14	TMEM204	1.7e-37	0.3
chr16_28615742_C_T_b38	rs28676837	Adipose - Subcutaneous	ENSG00000259982.1	CDC37P1	7.1e-28	-0.52
chr16_28615742_C_T_b38	rs28676837	Adipose - Subcutaneous	ENSG00000251417.2	ENSG00000251417	1.1e-26	0.5
chr16_28615742_C_T_b38	rs28676837	Adipose - Subcutaneous	ENSG00000178952.11	TUFM	1.8e-18	-0.18
chr16_28615742_C_T_b38	rs28676837	Adipose - Subcutaneous	ENSG00000178188.15	SH2B1	4.4e-11	0.13
chr16_28615742_C_T_b38	rs28676837	Adipose - Subcutaneous	ENSG00000184110.15	EIF3C	1.2e-08	-0.23
chr16_28615742_C_T_b38	rs28676837	Adipose - Visceral (Omentum)	ENSG00000251417.2	ENSG00000251417	6.7e-15	0.33
chr16_28615742_C_T_b38	rs28676837	Adipose - Visceral (Omentum)	ENSG00000178188.15	SH2B1	1.7e-08	0.099
chr16_28615742_C_T_b38	rs28676837	Artery - Aorta	ENSG00000259982.1	CDC37P1	3.1e-24	-0.59
chr16_28615742_C_T_b38	rs28676837	Artery - Aorta	ENSG00000178952.11	TUFM	1.5e-22	-0.27
chr16_28615742_C_T_b38	rs28676837	Artery - Aorta	ENSG00000251417.2	ENSG00000251417	8e-20	0.47
chr16_28615742_C_T_b38	rs28676837	Artery - Aorta	ENSG00000176046.9	NUPR1	1.9e-11	0.26
chr16_28615742_C_T_b38	rs28676837	Artery - Aorta	ENSG00000184110.15	EIF3C	9.5e-09	-0.3
chr16_28615742_C_T_b38	rs28676837	Artery - Coronary	ENSG00000178952.11	TUFM	3e-11	-0.19
chr16_28615742_C_T_b38	rs28676837	Artery - Coronary	ENSG00000251417.2	ENSG00000251417	2.5e-10	0.42
chr16_28615742_C_T_b38	rs28676837	Artery - Coronary	ENSG00000259982.1	CDC37P1	9.6e-09	-0.44
chr16_28615742_C_T_b38	rs28676837	Artery - Tibial	ENSG00000251417.2	ENSG00000251417	1.1e-39	0.56
chr16_28615742_C_T_b38	rs28676837	Artery - Tibial	ENSG00000259982.1	CDC37P1	1.6e-38	-0.59
chr16_28615742_C_T_b38	rs28676837	Artery - Tibial	ENSG00000176046.9	NUPR1	3.5e-27	0.32
chr16_28615742_C_T_b38	rs28676837	Artery - Tibial	ENSG00000178952.11	TUFM	1.8e-26	-0.24
chr16_28615742_C_T_b38	rs28676837	Artery - Tibial	ENSG00000196993.8	NPIPB9	1.8e-11	0.36
chr16_28615742_C_T_b38	rs28676837	Artery - Tibial	ENSG00000176476.9	SGF29	3.9e-09	0.11
chr16_28615742_C_T_b38	rs28676837	Artery - Tibial	ENSG00000233232.7	NPIPB7	6.4e-09	0.28
chr16_28615742_C_T_b38	rs28676837	Artery - Tibial	ENSG00000213658.13	LAT	1.6e-08	-0.14
chr16_28615742_C_T_b38	rs28676837	Brain - Amygdala	ENSG00000178952.11	TUFM	1.6e-11	-0.28
chr16_28615742_C_T_b38	rs28676837	Brain - Anterior qcingulate cortex (BA24)	ENSG00000196502.13	SULT1A1	1.1e-09	0.48
chr16_28615742_C_T_b38	rs28676837	Brain - Anterior qcingulate cortex (BA24)	ENSG00000233232.7	NPIPB7	2.6e-08	0.5
chr16_28615742_C_T_b38	rs28676837	Brain - Caudate (basal ganglia)	ENSG00000178952.11	TUFM	1.3e-08	-0.16
chr16_28615742_C_T_b38	rs28676837	Brain - Cerebellar Hemisphere	ENSG00000285020.1	ENSG00000285020	1e-31	0.84
chr16_28615742_C_T_b38	rs28676837	Brain - Cerebellar Hemisphere	ENSG00000233232.7	NPIPB7	8e-18	0.49
chr16_28615742_C_T_b38	rs28676837	Brain - Cerebellar Hemisphere	ENSG00000278665.1	ENSG00000278665	1.5e-12	-0.52
chr16_28615742_C_T_b38	rs28676837	Brain - Cerebellar Hemisphere	ENSG00000251417.2	ENSG00000251417	2.5e-12	0.41
chr16_28615742_C_T_b38	rs28676837	Brain - Cerebellar Hemisphere	ENSG00000261766.1	ENSG00000261766	7.5e-12	0.4
chr16_28615742_C_T_b38	rs28676837	Brain - Cerebellar Hemisphere	ENSG00000176046.9	NUPR1	1.4e-10	-0.31
chr16_28615742_C_T_b38	rs28676837	Brain - Cerebellar Hemisphere	ENSG00000196502.13	SULT1A1	1.6e-09	0.35
chr16_28615742_C_T_b38	rs28676837	Brain - Cerebellar Hemisphere	ENSG00000196993.8	NPIPB9	2.9e-09	0.48
chr16_28615742_C_T_b38	rs28676837	Brain - Cerebellum	ENSG00000285020.1	ENSG00000285020	3.7e-26	0.8
chr16_28615742_C_T_b38	rs28676837	Brain - Cerebellum	ENSG00000233232.7	NPIPB7	3.1e-16	0.6
chr16_28615742_C_T_b38	rs28676837	Brain - Cerebellum	ENSG00000196502.13	SULT1A1	2.4e-09	0.44
chr16_28615742_C_T_b38	rs28676837	Brain - Cerebellum	ENSG00000176046.9	NUPR1	4.3e-09	-0.34
chr16_28615742_C_T_b38	rs28676837	Brain - Cerebellum	ENSG00000278665.1	ENSG00000278665	9.3e-09	-0.48
chr16_28615742_C_T_b38	rs28676837	Brain - Cerebellum	ENSG00000261766.1	ENSG00000261766	5e-08	0.36
chr16_28615742_C_T_b38	rs28676837	Brain - Cortex	ENSG00000233232.7	NPIPB7	2.1e-13	0.56
chr16_28615742_C_T_b38	rs28676837	Brain - Cortex	ENSG00000196502.13	SULT1A1	2.8e-11	0.5
chr16_28615742_C_T_b38	rs28676837	Brain - Frontal Cortex (BA9)	ENSG00000233232.7	NPIPB7	4.1e-08	0.44
chr16_28615742_C_T_b38	rs28676837	Brain - Frontal Cortex (BA9)	ENSG00000196502.13	SULT1A1	4.8e-08	0.4
chr16_28615742_C_T_b38	rs28676837	Brain - Hippocampus	ENSG00000178952.11	TUFM	6.5e-11	-0.24
chr16_28615742_C_T_b38	rs28676837	Brain - Hippocampus	ENSG00000233232.7	NPIPB7	3.3e-10	0.53
chr16_28615742_C_T_b38	rs28676837	Brain - Hypothalamus	ENSG00000233232.7	NPIPB7	2.4e-13	0.58
chr16_28615742_C_T_b38	rs28676837	Brain - Hypothalamus	ENSG00000251417.2	ENSG00000251417	1.7e-09	0.55
chr16_28615742_C_T_b38	rs28676837	Brain - Hypothalamus	ENSG00000196502.13	SULT1A1	4.4e-09	0.42
chr16_28615742_C_T_b38	rs28676837	Brain - Nucleus accumbens (basal ganglia)	ENSG00000178952.11	TUFM	6.7e-17	-0.27
chr16_28615742_C_T_b38	rs28676837	Brain - Nucleus accumbens (basal ganglia)	ENSG00000233232.7	NPIPB7	2.7e-15	0.52
chr16_28615742_C_T_b38	rs28676837	Brain - Nucleus accumbens (basal ganglia)	ENSG00000251417.2	ENSG00000251417	2.2e-10	0.47
chr16_28615742_C_T_b38	rs28676837	Brain - Nucleus accumbens (basal ganglia)	ENSG00000196502.13	SULT1A1	1.5e-09	0.41
chr16_28615742_C_T_b38	rs28676837	Breast - Mammary Tissue	ENSG00000259982.1	CDC37P1	5.5e-22	-0.51
chr16_28615742_C_T_b38	rs28676837	Breast - Mammary Tissue	ENSG00000251417.2	ENSG00000251417	3.2e-20	0.38
chr16_28615742_C_T_b38	rs28676837	Breast - Mammary Tissue	ENSG00000178952.11	TUFM	4.6e-19	-0.16
chr16_28615742_C_T_b38	rs28676837	Cells - Cultured fibroblasts	ENSG00000259982.1	CDC37P1	1.6e-17	-0.39
chr16_28615742_C_T_b38	rs28676837	Cells - Cultured fibroblasts	ENSG00000196993.8	NPIPB9	5.3e-11	0.31
chr16_28615742_C_T_b38	rs28676837	Cells - Cultured fibroblasts	ENSG00000196502.13	SULT1A1	2.2e-10	0.19
chr16_28615742_C_T_b38	rs28676837	Cells - Cultured fibroblasts	ENSG00000184110.15	EIF3C	7.9e-10	-0.24
chr16_28615742_C_T_b38	rs28676837	Cells - EBV-transformed lymphocytes	ENSG00000169682.18	SPNS1	2.1e-10	-0.33
chr16_28615742_C_T_b38	rs28676837	Cells - EBV-transformed lymphocytes	ENSG00000259982.1	CDC37P1	2.1e-09	-0.42
chr16_28615742_C_T_b38	rs28676837	Colon - Sigmoid	ENSG00000178952.11	TUFM	2.3e-19	-0.26
chr16_28615742_C_T_b38	rs28676837	Colon - Sigmoid	ENSG00000251417.2	ENSG00000251417	6.7e-15	0.37
chr16_28615742_C_T_b38	rs28676837	Colon - Sigmoid	ENSG00000196993.8	NPIPB9	3.2e-09	0.38
chr16_28615742_C_T_b38	rs28676837	Colon - Transverse	ENSG00000259982.1	CDC37P1	3e-20	-0.54
chr16_28615742_C_T_b38	rs28676837	Colon - Transverse	ENSG00000178952.11	TUFM	3.6e-14	-0.13
chr16_28615742_C_T_b38	rs28676837	Colon - Transverse	ENSG00000251417.2	ENSG00000251417	3.8e-11	0.34
chr16_28615742_C_T_b38	rs28676837	Esophagus - Gastroesophageal Junction	ENSG00000178952.11	TUFM	8.2e-19	-0.29
chr16_28615742_C_T_b38	rs28676837	Esophagus - Gastroesophageal Junction	ENSG00000251417.2	ENSG00000251417	7.4e-10	0.39
chr16_28615742_C_T_b38	rs28676837	Esophagus - Mucosa	ENSG00000196502.13	SULT1A1	8.3e-21	0.38
chr16_28615742_C_T_b38	rs28676837	Esophagus - Mucosa	ENSG00000178952.11	TUFM	1.1e-11	-0.13
chr16_28615742_C_T_b38	rs28676837	Esophagus - Muscularis	ENSG00000178952.11	TUFM	1.5e-25	-0.26
chr16_28615742_C_T_b38	rs28676837	Esophagus - Muscularis	ENSG00000251417.2	ENSG00000251417	4.8e-21	0.47
chr16_28615742_C_T_b38	rs28676837	Esophagus - Muscularis	ENSG00000196993.8	NPIPB9	4.4e-13	0.43
chr16_28615742_C_T_b38	rs28676837	Esophagus - Muscularis	ENSG00000184110.15	EIF3C	2.1e-10	-0.25
chr16_28615742_C_T_b38	rs28676837	Esophagus - Muscularis	ENSG00000213658.13	LAT	4.3e-10	-0.14
chr16_28615742_C_T_b38	rs28676837	Esophagus - Muscularis	ENSG00000176046.9	NUPR1	5.9e-10	0.19
chr16_28615742_C_T_b38	rs28676837	Heart - Atrial Appendage	ENSG00000251417.2	ENSG00000251417	7.5e-15	0.42
chr16_28615742_C_T_b38	rs28676837	Heart - Atrial Appendage	ENSG00000259982.1	CDC37P1	2.5e-11	-0.39
chr16_28615742_C_T_b38	rs28676837	Heart - Atrial Appendage	ENSG00000178188.15	SH2B1	4.2e-08	0.14
chr16_28615742_C_T_b38	rs28676837	Liver	ENSG00000197272.2	IL27	1.3e-27	-0.44
chr16_28615742_C_T_b38	rs28676837	Liver	ENSG00000259982.1	CDC37P1	1.8e-10	-0.51
chr16_28615742_C_T_b38	rs28676837	Lung	ENSG00000259982.1	CDC37P1	9.8e-28	-0.56
chr16_28615742_C_T_b38	rs28676837	Lung	ENSG00000251417.2	ENSG00000251417	1.5e-23	0.47
chr16_28615742_C_T_b38	rs28676837	Lung	ENSG00000178952.11	TUFM	1.9e-22	-0.16
chr16_28615742_C_T_b38	rs28676837	Lung	ENSG00000196993.8	NPIPB9	3e-11	0.35
chr16_28615742_C_T_b38	rs28676837	Lung	ENSG00000196502.13	SULT1A1	2.7e-09	0.25
chr16_28615742_C_T_b38	rs28676837	Minor Salivary Gland	ENSG00000178952.11	TUFM	1.5e-08	-0.26
chr16_28615742_C_T_b38	rs28676837	Muscle - Skeletal	ENSG00000260442.6	ATP2A1-AS1	2.1e-26	0.33
chr16_28615742_C_T_b38	rs28676837	Muscle - Skeletal	ENSG00000196502.13	SULT1A1	1.1e-12	0.24
chr16_28615742_C_T_b38	rs28676837	Muscle - Skeletal	ENSG00000251417.2	ENSG00000251417	2.9e-12	0.3
chr16_28615742_C_T_b38	rs28676837	Muscle - Skeletal	ENSG00000176476.9	SGF29	1.4e-08	0.098
chr16_28615742_C_T_b38	rs28676837	Nerve - Tibial	ENSG00000271623.1	ENSG00000271623	5e-31	0.54
chr16_28615742_C_T_b38	rs28676837	Nerve - Tibial	ENSG00000251417.2	ENSG00000251417	7.3e-27	0.47
chr16_28615742_C_T_b38	rs28676837	Nerve - Tibial	ENSG00000259982.1	CDC37P1	2e-25	-0.51
chr16_28615742_C_T_b38	rs28676837	Nerve - Tibial	ENSG00000178952.11	TUFM	7.7e-23	-0.18
chr16_28615742_C_T_b38	rs28676837	Nerve - Tibial	ENSG00000196502.13	SULT1A1	3.7e-17	0.37
chr16_28615742_C_T_b38	rs28676837	Nerve - Tibial	ENSG00000270424.1	ENSG00000270424	8e-13	-0.35
chr16_28615742_C_T_b38	rs28676837	Ovary	ENSG00000178952.11	TUFM	1.6e-08	-0.33
chr16_28615742_C_T_b38	rs28676837	Pancreas	ENSG00000178952.11	TUFM	7.1e-26	-0.4
chr16_28615742_C_T_b38	rs28676837	Pancreas	ENSG00000259982.1	CDC37P1	6.4e-15	-0.52
chr16_28615742_C_T_b38	rs28676837	Pancreas	ENSG00000196502.13	SULT1A1	2.4e-10	0.35
chr16_28615742_C_T_b38	rs28676837	Pancreas	ENSG00000176476.9	SGF29	6.4e-09	0.21
chr16_28615742_C_T_b38	rs28676837	Pituitary	ENSG00000251417.2	ENSG00000251417	7.4e-14	0.41
chr16_28615742_C_T_b38	rs28676837	Pituitary	ENSG00000196502.13	SULT1A1	9.9e-14	0.47
chr16_28615742_C_T_b38	rs28676837	Pituitary	ENSG00000259982.1	CDC37P1	2.7e-10	-0.43
chr16_28615742_C_T_b38	rs28676837	Prostate	ENSG00000251417.2	ENSG00000251417	4.2e-11	0.41
chr16_28615742_C_T_b38	rs28676837	Prostate	ENSG00000178952.11	TUFM	1.7e-08	-0.18
chr16_28615742_C_T_b38	rs28676837	Prostate	ENSG00000259982.1	CDC37P1	4.6e-08	-0.44
chr16_28615742_C_T_b38	rs28676837	Skin - Not Sun Exposed (Suprapubic)	ENSG00000178952.11	TUFM	7.3e-22	-0.21
chr16_28615742_C_T_b38	rs28676837	Skin - Not Sun Exposed (Suprapubic)	ENSG00000251417.2	ENSG00000251417	4.7e-16	0.39
chr16_28615742_C_T_b38	rs28676837	Skin - Not Sun Exposed (Suprapubic)	ENSG00000188322.8	SBK1	6e-10	0.18
chr16_28615742_C_T_b38	rs28676837	Skin - Not Sun Exposed (Suprapubic)	ENSG00000270424.1	ENSG00000270424	7.7e-09	-0.3
chr16_28615742_C_T_b38	rs28676837	Skin - Not Sun Exposed (Suprapubic)	ENSG00000233232.7	NPIPB7	7.8e-09	0.29
chr16_28615742_C_T_b38	rs28676837	Skin - Not Sun Exposed (Suprapubic)	ENSG00000196502.13	SULT1A1	3e-08	0.18
chr16_28615742_C_T_b38	rs28676837	Skin - Sun Exposed (Lower leg)	ENSG00000178952.11	TUFM	1.3e-41	-0.25
chr16_28615742_C_T_b38	rs28676837	Skin - Sun Exposed (Lower leg)	ENSG00000233232.7	NPIPB7	1.3e-25	0.48
chr16_28615742_C_T_b38	rs28676837	Skin - Sun Exposed (Lower leg)	ENSG00000251417.2	ENSG00000251417	7.2e-23	0.43
chr16_28615742_C_T_b38	rs28676837	Skin - Sun Exposed (Lower leg)	ENSG00000270424.1	ENSG00000270424	4.4e-18	-0.41
chr16_28615742_C_T_b38	rs28676837	Skin - Sun Exposed (Lower leg)	ENSG00000196502.13	SULT1A1	2.8e-13	0.24
chr16_28615742_C_T_b38	rs28676837	Skin - Sun Exposed (Lower leg)	ENSG00000188322.8	SBK1	3.4e-13	0.19
chr16_28615742_C_T_b38	rs28676837	Skin - Sun Exposed (Lower leg)	ENSG00000198156.10	NPIPB6	1.8e-11	-0.23
chr16_28615742_C_T_b38	rs28676837	Spleen	ENSG00000251417.2	ENSG00000251417	1.5e-13	0.55
chr16_28615742_C_T_b38	rs28676837	Spleen	ENSG00000178952.11	TUFM	1e-12	-0.24
chr16_28615742_C_T_b38	rs28676837	Stomach	ENSG00000259982.1	CDC37P1	1.1e-12	-0.43
chr16_28615742_C_T_b38	rs28676837	Stomach	ENSG00000251417.2	ENSG00000251417	3.6e-09	0.33
chr16_28615742_C_T_b38	rs28676837	Stomach	ENSG00000178952.11	TUFM	1.1e-08	-0.11
chr16_28615742_C_T_b38	rs28676837	Testis	ENSG00000271623.1	ENSG00000271623	3e-34	0.69
chr16_28615742_C_T_b38	rs28676837	Testis	ENSG00000198156.10	NPIPB6	2.2e-29	0.38
chr16_28615742_C_T_b38	rs28676837	Testis	ENSG00000233232.7	NPIPB7	4.4e-29	0.46
chr16_28615742_C_T_b38	rs28676837	Testis	ENSG00000278665.1	ENSG00000278665	6.7e-23	-0.56
chr16_28615742_C_T_b38	rs28676837	Testis	ENSG00000259982.1	CDC37P1	2.1e-16	-0.53
chr16_28615742_C_T_b38	rs28676837	Testis	ENSG00000176953.13	NFATC2IP	4.9e-15	-0.26
chr16_28615742_C_T_b38	rs28676837	Testis	ENSG00000270424.1	ENSG00000270424	1.9e-12	-0.46
chr16_28615742_C_T_b38	rs28676837	Testis	ENSG00000184110.15	EIF3C	8.3e-12	-0.28
chr16_28615742_C_T_b38	rs28676837	Testis	ENSG00000197272.2	IL27	1.1e-11	-0.37
chr16_28615742_C_T_b38	rs28676837	Testis	ENSG00000178952.11	TUFM	4.9e-11	-0.17
chr16_28615742_C_T_b38	rs28676837	Testis	ENSG00000255524.8	NPIPB8	3.6e-09	0.26
chr16_28615742_C_T_b38	rs28676837	Testis	ENSG00000196502.13	SULT1A1	3.7e-09	0.31
chr16_28615742_C_T_b38	rs28676837	Testis	ENSG00000176046.9	NUPR1	3.5e-08	0.16
chr16_28615742_C_T_b38	rs28676837	Thyroid	ENSG00000259982.1	CDC37P1	2.2e-32	-0.56
chr16_28615742_C_T_b38	rs28676837	Thyroid	ENSG00000271623.1	ENSG00000271623	8.1e-32	0.55
chr16_28615742_C_T_b38	rs28676837	Thyroid	ENSG00000178952.11	TUFM	1.1e-29	-0.21
chr16_28615742_C_T_b38	rs28676837	Thyroid	ENSG00000196502.13	SULT1A1	7.4e-23	0.42
chr16_28615742_C_T_b38	rs28676837	Thyroid	ENSG00000251417.2	ENSG00000251417	2.8e-20	0.35
chr16_28615742_C_T_b38	rs28676837	Thyroid	ENSG00000270424.1	ENSG00000270424	1.2e-17	-0.43
chr16_28615742_C_T_b38	rs28676837	Thyroid	ENSG00000197165.11	SULT1A2	2.4e-17	0.23
chr16_28615742_C_T_b38	rs28676837	Uterus	ENSG00000178952.11	TUFM	5.7e-09	-0.31
chr16_28615742_C_T_b38	rs28676837	Whole Blood	ENSG00000178952.11	TUFM	2.4e-75	-0.41
chr16_28615742_C_T_b38	rs28676837	Whole Blood	ENSG00000169682.18	SPNS1	6.1e-18	-0.15
chr16_28615742_C_T_b38	rs28676837	Whole Blood	ENSG00000233232.7	NPIPB7	2.7e-17	0.34
chr16_28615742_C_T_b38	rs28676837	Whole Blood	ENSG00000176476.9	SGF29	2.4e-14	0.16
chr16_28615742_C_T_b38	rs28676837	Whole Blood	ENSG00000197165.11	SULT1A2	6.2e-10	-0.23
chr16_28615742_C_T_b38	rs28676837	Whole Blood	ENSG00000196502.13	SULT1A1	3.2e-08	0.16
chr19_18277201_C_T_b38	rs8109936	Testis	ENSG00000105650.22	PDE4C	7e-09	0.34
chr19_45678134_G_C_b38	rs1800437	Artery - Tibial	ENSG00000125755.19	SYMPK	4.7e-09	-0.14
Abbreviations: eQTL, expression quantitative trait loci; TLCPD, trans-laminar cribrosa pressure difference; GWAS, genome-wide association study; NES, normalized effect size.

[truncated: 7 more sheets: Table S10, Table S11, Table S12, Table S13, Table S14, Table S15, Table S16]
